# Supplementary material for: N-Benzyl-5-(dimethyl­amino)­naphthalene-1-sulfonamide
Source: Acta Crystallogr Sect E Struct Rep Online. 2011 Aug 27;67(Pt 9):o2458–9. doi: 10.1107/S1600536811033083 (PMC3200799; doi:10.1107/S1600536811033083)
Supplement: Supplementary file 2 [file e-67-o2458-Isup2.hkl]

# 
# h,k,l, Fc-squared, Fo-squared, sigma(Fo-squared) and status flag 
# 
data_I
_shelx_title ' exp50 in C2/c' 
_shelx_refln_list_code          4 
_shelx_F_calc_maximum      253.24 
_exptl_crystal_F_000      1440.00 
_reflns_d_resolution_high  0.7500 
 
loop_ 
 _symmetry_equiv_pos_as_xyz 
 'x, y, z' 
 '-x, y, -z+1/2' 
 'x+1/2, y+1/2, z' 
 '-x+1/2, y+1/2, -z+1/2' 
 '-x, -y, -z' 
 'x, -y, z-1/2' 
 '-x+1/2, -y+1/2, -z' 
 'x+1/2, -y+1/2, z-1/2' 
 
_cell_length_a    16.6635 
_cell_length_b     9.5722 
_cell_length_c    22.8942 
_cell_angle_alpha  90.000 
_cell_angle_beta  108.779 
_cell_angle_gamma  90.000 
 
_shelx_F_squared_multiplier     1.000 
 
loop_ 
 _refln_index_h 
 _refln_index_k 
 _refln_index_l 
 _refln_F_squared_calc 
 _refln_F_squared_meas 
 _refln_F_squared_sigma 
 _refln_observed_status 
   4   0   0    26132.29    26669.67    235.22 o 
   6   0   0    63306.14    66200.46   2079.10 o 
   8   0   0    11857.85    12156.62    108.40 o 
  10   0   0      765.56      734.65     11.16 o 
  12   0   0     2284.31     2208.21     35.10 o 
  14   0   0     1404.98     1420.63     29.69 o 
  16   0   0      358.88      351.22     16.57 o 
  18   0   0      166.08      231.53     16.00 o 
  20   0   0      156.51      163.64     20.14 o 
   1   1   0     3192.20     3071.98     24.74 o 
   5   1   0     8162.92     7622.82     50.06 o 
   7   1   0     8613.31     9815.95     64.56 o 
   9   1   0      309.52      327.85      4.83 o 
  11   1   0      303.86      308.06      5.75 o 
  13   1   0     1282.41     1281.61     15.88 o 
  15   1   0       64.10       40.28      5.41 o 
  17   1   0       68.39       88.38      8.29 o 
  19   1   0       35.16       36.59     10.47 o 
   0   2   0    18899.39    18572.85    171.00 o 
   2   2   0       35.35       22.79      0.92 o 
   4   2   0      221.87      148.45      2.07 o 
   6   2   0     3106.50     3229.87     21.75 o 
   8   2   0     4097.82     4147.61     29.57 o 
  10   2   0       46.71       35.10      2.88 o 
  12   2   0     1751.40     1628.45     16.92 o 
  14   2   0      207.76      222.67      7.83 o 
  16   2   0       51.82       54.32      6.44 o 
  18   2   0      660.21      682.75     19.33 o 
  20   2   0      140.56      136.60     16.11 o 
   1   3   0     4740.62     4807.34     29.23 o 
   3   3   0     2195.07     2277.49     16.11 o 
   5   3   0     7106.16     6927.52     47.64 o 
   7   3   0    15526.65    16045.07    104.14 o 
   9   3   0     1805.44     1533.75     13.92 o 
  11   3   0     3036.51     3248.05     29.34 o 
  13   3   0        3.74       13.81      3.80 o 
  15   3   0     1400.62     1442.38     21.75 o 
  17   3   0       73.93       46.26      8.52 o 
  19   3   0        4.29        0.46     10.47 o 
   0   4   0      314.95      477.80      6.90 o 
   2   4   0      745.18      800.13      6.67 o 
   4   4   0    16395.50    17959.15    115.65 o 
   6   4   0      139.29      114.50      2.65 o 
   8   4   0     3942.78     4063.02     33.72 o 
  10   4   0     3529.25     3834.94     37.63 o 
  12   4   0     1940.21     1952.63     23.02 o 
  14   4   0       81.76       67.09      6.56 o 
  16   4   0        2.47        3.11      7.83 o 
  18   4   0       79.15       74.45     10.93 o 
   1   5   0     3766.96     4173.38     29.34 o 
   3   5   0     2032.23     1961.14     14.61 o 
   5   5   0       43.91       72.61      2.42 o 
   7   5   0     1369.38     1438.12     14.61 o 
   9   5   0       31.53       24.05      2.65 o 
  11   5   0       99.08      118.30      6.21 o 
  13   5   0      194.69      149.95      7.48 o 
  15   5   0      104.02       82.05      8.75 o 
  17   5   0      797.22      819.58     23.94 o 
  19   5   0      399.71      452.25     21.17 o 
   0   6   0     1838.61     1830.30     24.86 o 
   2   6   0      300.81      234.53      4.26 o 
   4   6   0      310.23      344.08      4.83 o 
   6   6   0     1237.82     1338.00     12.89 o 
   8   6   0       10.93       10.13      2.65 o 
  10   6   0       96.49      107.83      6.21 o 
  12   6   0       66.44       59.26      6.67 o 
  14   6   0      240.13      208.06     10.82 o 
  16   6   0      487.84      468.82     18.18 o 
  18   6   0      123.54      113.58     16.46 o 
   1   7   0      626.81      653.64     10.13 o 
   3   7   0     4290.26     4388.46     42.23 o 
   5   7   0      993.20      945.01     10.70 o 
   7   7   0       37.40       57.08      3.68 o 
   9   7   0      367.16      308.52      7.60 o 
  11   7   0       42.95       25.89      5.75 o 
  13   7   0      144.46      130.27      9.44 o 
  15   7   0      565.06      639.25     22.32 o 
  17   7   0       56.15       33.95     13.46 o 
   0   8   0       22.13       10.01      5.06 o 
   2   8   0      166.25      158.58      6.10 o 
   4   8   0       41.66       58.46      4.37 o 
   6   8   0        0.21        1.50      1.84 o 
   8   8   0      826.17      792.88     14.61 o 
  10   8   0       47.15       53.28      7.25 o 
  12   8   0       34.68       29.34      7.13 o 
  14   8   0      187.73      186.89     13.69 o 
  16   8   0        8.05       12.66     11.16 o 
   1   9   0       22.95       23.02      4.83 o 
   3   9   0      759.36      741.10     13.92 o 
   5   9   0     1734.56     1734.21     22.90 o 
   7   9   0      319.45      353.17     10.93 o 
   9   9   0      872.96      915.44     20.71 o 
  11   9   0       40.51       10.47      8.29 o 
  13   9   0      347.95      348.11     20.48 o 
   0  10   0      356.50      317.61     14.73 o 
   2  10   0      180.25      165.37      8.29 o 
   4  10   0      255.32      258.46      9.78 o 
   6  10   0      162.79      131.99      9.67 o 
   8  10   0      272.96      259.27     12.43 o 
  10  10   0      192.73      201.96     14.73 o 
  12  10   0       55.20       66.51     16.46 o 
   1  11   0       18.53       23.71      7.60 o 
   3  11   0      473.47      474.12     15.65 o 
   5  11   0        7.07        7.36      9.32 o 
   7  11   0        1.80       -4.72     10.59 o 
   9  11   0        2.52       15.65     14.15 o 
   0  12   0       85.53       95.17     16.69 o 
   2  12   0       56.90       31.76     10.70 o 
   4  12   0        8.60       21.52     12.31 o 
   6  12   0        7.91        8.29     13.58 o 
 -21   1   1       45.13       36.48     14.38 o 
 -19   1   1       90.98       73.99     10.36 o 
 -17   1   1      734.31      746.39     17.03 o 
 -15   1   1        0.06       -0.92      4.49 o 
 -13   1   1       34.50       34.98      3.34 o 
 -11   1   1      142.94      126.81      3.80 o 
  -9   1   1     7682.88     8077.48     55.58 o 
  -7   1   1       15.35       39.36      1.73 o 
  -5   1   1    49891.87    49861.71    455.94 o 
  -3   1   1    44251.09    42851.11    948.81 o 
  -1   1   1     1022.07     1073.32     10.13 o 
   1   1   1      573.58      576.77      4.49 o 
   3   1   1     5450.60     5512.76     37.05 o 
   5   1   1    11693.18    12122.21     78.37 o 
   7   1   1      296.72      315.20      4.03 o 
   9   1   1     1445.12     1594.05     14.73 o 
  11   1   1        1.29        9.90      2.76 o 
  13   1   1       16.19       15.54      3.80 o 
  15   1   1      482.05      439.25     11.28 o 
  17   1   1       89.90       98.05      8.52 o 
  19   1   1      107.47       93.33     11.51 o 
 -20   2   1      200.50      207.25     14.50 o 
 -18   2   1      103.98       92.87      9.67 o 
 -16   2   1      290.85      300.12     10.70 o 
 -14   2   1      287.67      306.10      7.48 o 
 -12   2   1      446.41      510.37      7.94 o 
 -10   2   1     3278.01     3637.93     31.30 o 
  -8   2   1      158.73      146.15      3.11 o 
  -6   2   1     2333.02     2313.85     16.34 o 
  -4   2   1      276.24      266.98      3.80 o 
  -2   2   1       72.34       79.17      1.61 o 
   0   2   1    16174.31    15943.46    112.66 o 
   2   2   1    11051.51    10702.74     64.56 o 
   4   2   1        3.32       10.70      1.15 o 
   6   2   1     3704.81     3850.25     26.01 o 
   8   2   1     3030.83     3115.48     24.17 o 
  10   2   1      318.21      331.54      5.87 o 
  12   2   1     2416.19     2432.15     25.43 o 
  14   2   1        7.36        3.22      4.03 o 
  16   2   1      172.67      150.29      8.63 o 
  18   2   1        0.00        4.95      7.36 o 
  20   2   1      114.15      121.87     14.73 o 
 -19   3   1       98.71       94.25     10.13 o 
 -17   3   1        0.05       -3.34      7.02 o 
 -15   3   1       45.97       56.96      6.33 o 
 -13   3   1      750.19      823.15     12.08 o 
 -11   3   1      188.49      154.78      4.03 o 
  -9   3   1     3402.24     3700.76     28.08 o 
  -7   3   1     2839.24     3295.92     23.48 o 
  -5   3   1      577.78      556.40      5.41 o 
  -3   3   1     3874.06     4026.54     27.96 o 
  -1   3   1       32.05        4.14      0.81 o 
   1   3   1     1488.25     1599.69     11.16 o 
   3   3   1     5142.50     4894.00     31.65 o 
   5   3   1        3.52        8.75      1.27 o 
   7   3   1     1307.82     1483.57     12.31 o 
   9   3   1       36.74       32.34      2.42 o 
  11   3   1     1030.76      896.68     11.28 o 
  13   3   1      285.91      255.47      7.36 o 
  15   3   1      359.88      350.29     11.28 o 
  17   3   1        2.50       -1.50      9.55 o 
  19   3   1      129.13      125.20     11.74 o 
 -20   4   1        0.01      -10.70     10.70 o 
 -18   4   1      108.73      101.27     12.08 o 
 -16   4   1      208.90      192.87     11.39 o 
 -14   4   1      851.21      875.16     16.46 o 
 -12   4   1     3766.85     3727.11     40.85 o 
 -10   4   1       27.17       23.71      2.65 o 
  -8   4   1      599.73      578.72      7.02 o 
  -6   4   1       21.50       36.59      2.42 o 
  -4   4   1      434.41      499.55      5.18 o 
  -2   4   1      995.37      901.63      7.36 o 
   0   4   1     4255.46     4414.47     30.15 o 
   2   4   1     4004.26     4238.98     28.19 o 
   4   4   1       63.46      148.22      3.34 o 
   6   4   1      773.40      900.25      8.63 o 
   8   4   1      157.30      111.05      3.45 o 
  10   4   1      193.19      204.03      5.06 o 
  12   4   1      124.14      127.85      5.52 o 
  14   4   1      202.26      168.59      8.52 o 
  16   4   1      216.13      215.31     11.85 o 
  18   4   1       63.35       41.08     10.01 o 
 -19   5   1      538.94      525.79     20.83 o 
 -17   5   1       65.50       53.51     10.59 o 
 -15   5   1      126.37       94.25      8.52 o 
 -13   5   1      633.48      613.71     12.89 o 
 -11   5   1     4716.52     4783.52     52.48 o 
  -9   5   1     1143.07     1044.78     11.62 o 
  -7   5   1      173.85      145.80      3.45 o 
  -5   5   1      194.01      201.38      3.57 o 
  -3   5   1     6244.29     7263.31     50.40 o 
  -1   5   1     3911.80     4063.14     27.50 o 
   1   5   1     1222.58     1269.30     10.59 o 
   3   5   1     1492.03     1521.66     11.85 o 
   5   5   1      142.51      126.12      3.11 o 
   7   5   1      816.21      763.77      9.44 o 
   9   5   1     2405.64     2286.93     22.32 o 
  11   5   1     3305.05     3312.72     36.48 o 
  13   5   1      213.72      191.83      8.63 o 
  15   5   1      284.83      269.17     12.89 o 
  17   5   1      790.47      841.90     24.97 o 
  19   5   1      191.31      177.33     15.19 o 
 -18   6   1      143.41      142.24     15.08 o 
 -16   6   1      429.79      462.49     17.72 o 
 -14   6   1       47.19       44.42      7.13 o 
 -12   6   1       46.00       53.28      6.21 o 
 -10   6   1       41.80       25.55      3.45 o 
  -8   6   1      364.62      353.29      5.64 o 
  -6   6   1      376.35      303.34      5.29 o 
  -4   6   1       88.44       55.58      2.19 o 
  -2   6   1     1888.29     1920.41     17.26 o 
   0   6   1       29.70       32.57      2.99 o 
   2   6   1      428.10      373.19      5.41 o 
   4   6   1     2526.82     2307.41     19.33 o 
   6   6   1        1.29        2.07      2.19 o 
   8   6   1      522.91      508.87      8.17 o 
  10   6   1      635.60      585.28     11.51 o 
  12   6   1       74.10       81.24      7.25 o 
  14   6   1     1617.32     1650.43     31.88 o 
  16   6   1     1171.69     1147.55     29.69 o 
  18   6   1       27.34       31.65     14.84 o 
 -17   7   1        0.37        0.46     11.74 o 
 -15   7   1        0.33       10.47     11.62 o 
 -13   7   1        0.09        2.76      7.71 o 
 -11   7   1      942.20      944.78     17.72 o 
  -9   7   1     2202.98     2142.62     26.24 o 
  -7   7   1      845.29      815.78     10.13 o 
  -5   7   1      101.76      116.11      3.11 o 
  -3   7   1     2435.42     2556.67     26.01 o 
  -1   7   1     2350.09     2203.84     23.82 o 
   1   7   1     5459.08     5587.56     50.98 o 
   3   7   1      231.87      210.71      5.06 o 
   5   7   1       53.47       63.98      2.65 o 
   7   7   1     2523.96     2723.99     27.27 o 
   9   7   1     1277.02     1272.52     19.10 o 
  11   7   1     1778.68     1739.50     28.19 o 
  13   7   1     1756.84     1723.16     33.49 o 
  15   7   1       56.17       36.71     11.39 o 
  17   7   1      730.59      732.23     26.58 o 
 -16   8   1       59.35       25.55     13.81 o 
 -14   8   1      197.45      227.39     14.96 o 
 -12   8   1      265.06      257.20     11.28 o 
 -10   8   1        2.74        2.76      6.10 o 
  -8   8   1        6.72        7.13      4.72 o 
  -6   8   1     1250.39     1342.72     16.23 o 
  -4   8   1     1621.69     1529.14     19.33 o 
  -2   8   1      628.62      570.44     10.59 o 
   0   8   1        0.82        5.18      3.68 o 
   2   8   1      971.07      977.23     11.62 o 
   4   8   1     1180.41     1209.57     16.80 o 
   6   8   1      131.27      142.93      7.13 o 
   8   8   1      132.92      110.01      6.21 o 
  10   8   1       58.86       69.85      7.13 o 
  12   8   1       68.02       49.60      9.21 o 
  14   8   1      226.03      237.86     15.88 o 
  16   8   1       92.85       74.34     13.23 o 
 -15   9   1      267.37      267.32     20.37 o 
 -13   9   1      292.65      251.21     14.96 o 
 -11   9   1      474.18      500.35     15.19 o 
  -9   9   1      227.20      223.02     11.39 o 
  -7   9   1      872.17      814.17     16.34 o 
  -5   9   1      164.66      148.10      6.33 o 
  -3   9   1      240.01      243.85      8.29 o 
  -1   9   1     2481.25     2655.52     31.07 o 
   1   9   1     2658.46     2796.37     32.91 o 
   3   9   1       62.70       72.96      4.49 o 
   5   9   1      316.15      349.49      9.32 o 
   7   9   1      772.11      720.73     17.49 o 
   9   9   1     1425.32     1535.59     30.96 o 
  11   9   1      903.24      989.20     26.93 o 
  13   9   1       30.85       30.73     12.08 o 
 -12  10   1       26.56       23.48     14.04 o 
 -10  10   1      718.82      747.31     22.44 o 
  -8  10   1      356.34      340.17     13.35 o 
  -6  10   1      111.96      130.04     10.13 o 
  -4  10   1     1423.83     1488.87     23.25 o 
  -2  10   1        2.84        4.72      5.75 o 
   0  10   1      348.28      349.83     10.70 o 
   2  10   1       25.04       19.33      5.87 o 
   4  10   1     1376.87     1416.37     24.17 o 
   6  10   1     2177.53     2307.75     37.86 o 
   8  10   1     1639.86     1780.47     33.14 o 
  10  10   1        6.18       -5.41      8.86 o 
  12  10   1     1343.07     1338.69     38.78 o 
  -9  11   1       21.69       27.85     11.85 o 
  -7  11   1        0.04        1.84     10.13 o 
  -5  11   1      186.02      150.41     12.89 o 
  -3  11   1       56.34       60.42      9.44 o 
  -1  11   1      239.95      227.62     11.74 o 
   1  11   1      504.31      473.20     14.84 o 
   3  11   1        1.40        5.75      7.02 o 
   5  11   1      178.69      162.72     12.54 o 
   7  11   1       65.31       30.27     11.39 o 
   9  11   1      651.72      610.14     24.40 o 
  -6  12   1      657.67      678.26     24.40 o 
  -4  12   1       12.23       13.46     11.28 o 
  -2  12   1        1.82        1.50     11.05 o 
   0  12   1        5.87        1.27      9.32 o 
   2  12   1      160.96      138.78     14.84 o 
   4  12   1      189.46      214.96     15.88 o 
   6  12   1      223.51      205.30     18.18 o 
 -20   0   2      158.47      165.60     23.25 o 
 -18   0   2        0.68       17.38      9.78 o 
 -16   0   2     1172.85     1307.04     29.92 o 
 -14   0   2     2597.01     2586.36     38.90 o 
 -12   0   2       43.98       58.11      4.49 o 
 -10   0   2     4554.13     5015.40     59.84 o 
  -8   0   2    11584.80    12659.51    121.18 o 
  -6   0   2      747.62      811.06     10.70 o 
  -2   0   2    22991.05    22269.82    492.41 o 
   2   0   2       27.57       43.84      1.61 o 
   4   0   2     6162.28     6209.90     57.88 o 
   6   0   2    12097.25    11920.37    109.21 o 
   8   0   2    26365.59    27550.36    271.81 o 
  10   0   2     1529.38     1448.47     19.91 o 
  12   0   2       10.03       10.01      3.34 o 
  14   0   2        7.96       34.41      6.79 o 
  16   0   2      215.05      196.78     12.77 o 
  18   0   2      577.92      563.53     25.78 o 
  20   0   2     1516.51     1584.84     56.96 o 
 -21   1   2        0.92       -5.52     12.77 o 
 -19   1   2        0.66       -6.10      8.06 o 
 -17   1   2      956.34      998.64     19.22 o 
 -15   1   2      153.61      102.76      6.56 o 
 -13   1   2     2822.44     3084.98     30.50 o 
 -11   1   2     3698.60     4181.32     33.83 o 
  -9   1   2     1173.15     1157.44     10.01 o 
  -7   1   2    18008.75    18286.66    120.95 o 
  -5   1   2    62980.13    61268.84    969.06 o 
  -3   1   2       39.77       58.57      1.15 o 
   1   1   2       51.22       48.56      0.92 o 
   3   1   2     2048.45     1845.14     13.46 o 
   5   1   2     1830.15     1563.09     11.62 o 
   7   1   2     4263.46     4063.71     28.77 o 
   9   1   2      811.31      881.26      9.67 o 
  11   1   2     2813.06     2792.57     26.35 o 
  13   1   2       34.77       58.80      4.49 o 
  15   1   2      199.64      190.45      8.29 o 
  17   1   2       23.43       26.47      7.25 o 
  19   1   2        7.96       -8.52     10.59 o 
 -20   2   2      285.89      311.28     16.57 o 
 -18   2   2      749.08      776.31     18.76 o 
 -16   2   2     1121.85     1178.85     21.06 o 
 -14   2   2      218.26      210.82      6.21 o 
 -12   2   2     1445.76     1465.28     16.57 o 
 -10   2   2    23577.44    24727.52    180.44 o 
  -8   2   2    18294.42    19725.93    128.31 o 
  -6   2   2       15.56       10.24      1.38 o 
  -4   2   2      324.61      295.29      4.49 o 
  -2   2   2    64131.69    60795.52    861.58 o 
   0   2   2    30821.40    29088.36    205.18 o 
   2   2   2    11722.88    11250.16     69.62 o 
   4   2   2        0.09        4.49      1.15 o 
   6   2   2      474.23      420.03      4.83 o 
   8   2   2     5565.45     5718.41     43.38 o 
  10   2   2       16.91       17.26      2.76 o 
  12   2   2     5254.15     5322.31     50.29 o 
  14   2   2        0.49       10.13      4.95 o 
  16   2   2        0.98       -0.81      6.44 o 
  18   2   2      358.30      413.93     16.11 o 
  20   2   2      490.03      513.59     20.48 o 
 -19   3   2       41.20       40.51     10.70 o 
 -17   3   2        9.19       10.36      7.02 o 
 -15   3   2      128.36      144.42      7.13 o 
 -13   3   2     1913.92     1941.23     23.13 o 
 -11   3   2      225.77      217.84      4.72 o 
  -9   3   2     1862.11     1898.08     16.92 o 
  -7   3   2     2465.02     2197.51     17.61 o 
  -5   3   2     3244.60     3161.05     22.44 o 
  -3   3   2    15562.87    16892.84    109.09 o 
  -1   3   2       40.92       49.94      1.50 o 
   1   3   2     5276.88     4819.42     30.73 o 
   3   3   2     2792.79     2582.10     17.26 o 
   5   3   2       87.92      139.47      2.53 o 
   7   3   2     1342.19     1483.23     12.66 o 
   9   3   2     2087.12     1889.33     19.45 o 
  11   3   2     1236.35     1256.76     15.42 o 
  13   3   2        1.52       -1.15      3.91 o 
  15   3   2     1203.01     1317.40     21.63 o 
  17   3   2       82.36       65.82      8.52 o 
  19   3   2      120.31       94.59     13.12 o 
 -20   4   2       81.85       99.77     14.38 o 
 -18   4   2       15.68        4.60      9.55 o 
 -16   4   2        2.29       -3.45      6.79 o 
 -14   4   2      928.96      948.23     16.57 o 
 -12   4   2     3019.81     2984.87     31.53 o 
 -10   4   2     1089.31     1100.48     12.54 o 
  -8   4   2      975.47     1068.03     11.39 o 
  -6   4   2     4286.50     4796.98     32.68 o 
  -4   4   2       70.07       58.34      2.30 o 
  -2   4   2     4578.80     4702.39     31.30 o 
   0   4   2     4000.55     3788.80     25.55 o 
   2   4   2      782.81      929.25      8.06 o 
   4   4   2      388.77      454.44      4.72 o 
   6   4   2      190.25      213.47      3.57 o 
   8   4   2      282.66      242.24      4.49 o 
  10   4   2      702.26      603.69      8.86 o 
  12   4   2     1566.81     1529.72     21.40 o 
  14   4   2        2.88        9.32      5.29 o 
  16   4   2       37.70       23.36      8.75 o 
  18   4   2      534.30      569.98     20.14 o 
 -19   5   2       16.89       27.85     12.66 o 
 -17   5   2      670.80      721.30     21.98 o 
 -15   5   2      723.84      708.53     16.34 o 
 -13   5   2      221.10      227.85      8.40 o 
 -11   5   2     1657.50     1597.96     19.91 o 
  -9   5   2      137.75      137.63      3.22 o 
  -7   5   2     1006.63      993.46      9.67 o 
  -5   5   2      176.55      141.54      3.57 o 
  -3   5   2     7283.68     7686.91     52.13 o 
  -1   5   2       23.66       40.05      2.30 o 
   1   5   2     2482.14     2455.86     17.72 o 
   3   5   2     1802.46     1852.39     14.96 o 
   5   5   2     1047.42     1034.08     10.82 o 
   7   5   2      691.54      701.39      8.98 o 
   9   5   2      355.45      361.80      6.67 o 
  11   5   2       71.82       66.63      4.83 o 
  13   5   2     1413.44     1406.93     22.44 o 
  15   5   2      353.12      352.37     15.77 o 
  17   5   2       23.76       37.75     12.08 o 
 -18   6   2       15.79       10.24     12.08 o 
 -16   6   2       80.13       79.98      9.44 o 
 -14   6   2       84.23       71.12      7.71 o 
 -12   6   2      111.74      122.33      6.90 o 
 -10   6   2        0.35        5.29      3.68 o 
  -8   6   2      106.89      135.45      3.45 o 
  -6   6   2      656.24      694.72      8.40 o 
  -4   6   2       39.12       38.55      2.30 o 
  -2   6   2     1557.16     1510.39     14.15 o 
   0   6   2     1193.23     1201.06     11.97 o 
   2   6   2       60.84       54.32      2.42 o 
   4   6   2       65.52       91.95      2.99 o 
   6   6   2      678.96      713.71      8.75 o 
   8   6   2       26.16       12.43      2.99 o 
  10   6   2     2159.95     2080.25     28.77 o 
  12   6   2      191.59      162.60      8.63 o 
  14   6   2      211.47      195.98     11.51 o 
  16   6   2       21.08       19.10     12.31 o 
  18   6   2      167.76      143.62     16.80 o 
 -17   7   2      158.46      141.54     15.88 o 
 -15   7   2      120.41      122.79     10.82 o 
 -13   7   2      128.35      141.77      9.09 o 
 -11   7   2       22.05       11.51      5.18 o 
  -9   7   2        3.51        8.86      4.72 o 
  -7   7   2      111.50      110.70      3.80 o 
  -5   7   2      834.68      771.36      8.63 o 
  -3   7   2     1963.18     1791.98     19.22 o 
  -1   7   2      951.37      859.74     13.12 o 
   1   7   2     3511.90     3504.44     31.07 o 
   3   7   2     1326.11     1282.30     13.69 o 
   5   7   2       11.34       15.42      2.19 o 
   7   7   2       12.78       18.64      3.68 o 
   9   7   2       23.50       25.66      5.87 o 
  11   7   2      112.35       69.05      7.13 o 
  13   7   2       94.90       93.67      9.90 o 
  15   7   2     1016.00     1055.60     30.38 o 
  17   7   2       10.93      -14.04     14.04 o 
 -16   8   2       24.99       19.91     12.89 o 
 -14   8   2       33.59       45.46     10.24 o 
 -12   8   2       72.64       67.09      7.13 o 
 -10   8   2      443.69      453.63     12.77 o 
  -8   8   2      938.45      989.78     17.03 o 
  -6   8   2      139.14      148.91      4.60 o 
  -4   8   2      250.40      259.04      7.02 o 
  -2   8   2     1169.23     1170.45     16.00 o 
   0   8   2      178.12      149.37      6.21 o 
   2   8   2      734.19      823.61     12.43 o 
   4   8   2      277.51      261.22      8.29 o 
   6   8   2      459.31      548.00      9.55 o 
   8   8   2       33.93       13.58      5.06 o 
  10   8   2       23.82       27.04      6.79 o 
  12   8   2      255.06      260.07     13.58 o 
  14   8   2      186.37      205.07     15.08 o 
 -15   9   2       34.93       28.77     15.65 o 
 -13   9   2       64.33       77.33     10.93 o 
 -11   9   2      208.82      200.12     10.24 o 
  -9   9   2      729.23      793.57     19.33 o 
  -7   9   2      154.99      161.68      7.60 o 
  -5   9   2      544.33      547.54     10.70 o 
  -3   9   2      327.48      318.88      8.98 o 
  -1   9   2       89.47       83.89      5.64 o 
   1   9   2     1207.50     1174.02     17.15 o 
   3   9   2     3504.81     3635.63     41.77 o 
   5   9   2     1234.52     1291.16     21.17 o 
   7   9   2       92.89       70.89      7.71 o 
   9   9   2      722.89      719.00     18.76 o 
  11   9   2      147.37      159.27     13.00 o 
  13   9   2        0.43       -0.23     12.08 o 
 -12  10   2        0.34        2.76     11.51 o 
 -10  10   2        6.32        9.09      8.06 o 
  -8  10   2       34.50       31.19      7.48 o 
  -6  10   2      173.58      121.98      9.78 o 
  -4  10   2      229.51      224.75      9.32 o 
  -2  10   2      103.79       96.32      6.90 o 
   0  10   2       44.57       46.49      6.56 o 
   2  10   2       37.90       37.05      6.33 o 
   4  10   2       39.55       35.44      7.13 o 
   6  10   2      167.98      163.98      9.55 o 
   8  10   2      192.20      150.41     10.36 o 
  10  10   2      201.18      181.82     13.58 o 
  12  10   2      439.02      465.95     22.67 o 
 -11  11   2        8.46       23.71     20.60 o 
  -9  11   2        6.87        5.18     10.24 o 
  -7  11   2        0.31       -2.76      9.09 o 
  -5  11   2      912.25      929.36     23.71 o 
  -3  11   2      122.18      133.37     10.13 o 
  -1  11   2        2.65        7.48      7.83 o 
   1  11   2      618.64      544.66     15.88 o 
   3  11   2      427.79      405.30     14.27 o 
   5  11   2        2.16        2.07      8.63 o 
   7  11   2      128.72      100.12     14.38 o 
   9  11   2       73.28       66.63     14.96 o 
  -6  12   2       40.10       33.72     11.51 o 
  -4  12   2       22.47        7.25     12.43 o 
  -2  12   2       64.38       62.83     12.66 o 
   0  12   2        4.76       18.64     10.36 o 
   2  12   2      735.85      733.50     24.17 o 
   4  12   2       46.53       27.85     12.31 o 
   6  12   2       72.91       68.47     17.38 o 
 -21   1   3       52.85       25.20     13.58 o 
 -19   1   3       11.08       17.95      8.52 o 
 -17   1   3       93.81       81.24      6.90 o 
 -15   1   3     1377.86     1319.01     19.10 o 
 -13   1   3      677.04      671.93      9.09 o 
 -11   1   3       77.85       78.71      2.88 o 
  -9   1   3    10364.41    11221.62     77.22 o 
  -7   1   3      187.42      245.46      3.34 o 
  -5   1   3    14200.59    14474.39    102.88 o 
  -3   1   3     2530.85     2467.37     19.91 o 
  -1   1   3     4406.28     4359.69     31.65 o 
   1   1   3     7186.02     6716.35     42.58 o 
   3   1   3     7335.89     7162.74     49.14 o 
   5   1   3     6625.66     6800.71     46.26 o 
   7   1   3      369.40      443.05      4.83 o 
   9   1   3      875.90      887.93      9.90 o 
  11   1   3       70.27       63.06      3.68 o 
  13   1   3      670.31      663.53     12.20 o 
  15   1   3        6.84        4.95      5.29 o 
  17   1   3       25.51       20.37      7.83 o 
  19   1   3       31.64       39.01     11.39 o 
 -20   2   3       12.10       -2.30     10.01 o 
 -18   2   3       42.73       30.61      8.06 o 
 -16   2   3     2194.82     2308.56     33.37 o 
 -14   2   3       11.77       29.23      3.57 o 
 -12   2   3     2261.16     2412.24     23.13 o 
 -10   2   3    10777.64    11521.17     82.16 o 
  -8   2   3       90.13      145.80      2.99 o 
  -6   2   3     7312.38     7898.31     58.00 o 
  -4   2   3    14091.58    14683.02    109.55 o 
  -2   2   3    56529.82    54946.50   1731.91 o 
   0   2   3    14695.45    14409.71     88.15 o 
   2   2   3    20268.96    19678.05    124.17 o 
   4   2   3      339.50      317.15      3.57 o 
   6   2   3      909.49      916.59      8.40 o 
   8   2   3     3658.97     3881.55     31.65 o 
  10   2   3      182.64      189.65      5.18 o 
  12   2   3      613.79      623.26     10.01 o 
  14   2   3       85.41       92.29      6.44 o 
  16   2   3       34.94       19.33      6.33 o 
  18   2   3       75.86       77.33     10.13 o 
 -21   3   3      102.50       82.63     15.65 o 
 -19   3   3      626.61      590.23     20.14 o 
 -17   3   3      189.47      186.31     10.13 o 
 -15   3   3       82.16       99.54      7.13 o 
 -13   3   3     4922.98     5059.48     49.02 o 
 -11   3   3     8383.43     8950.00     69.85 o 
  -9   3   3      242.93      291.95      4.95 o 
  -7   3   3      124.72      142.35      3.22 o 
  -5   3   3     2181.38     2278.41     17.26 o 
  -3   3   3     3414.98     3446.44     24.74 o 
  -1   3   3      737.60      620.50      5.41 o 
   1   3   3       25.81       30.73      1.27 o 
   3   3   3     1616.30     1665.85     12.20 o 
   5   3   3      356.59      348.11      4.03 o 
   7   3   3       61.29       39.13      2.42 o 
   9   3   3      376.98      358.46      5.98 o 
  11   3   3     2162.79     2065.63     23.94 o 
  13   3   3        6.50        3.57      4.72 o 
  15   3   3       49.69       45.57      7.60 o 
  17   3   3       99.85       73.42     10.36 o 
  19   3   3        7.52        3.80     10.82 o 
 -20   4   3      168.79      142.35     16.46 o 
 -18   4   3       98.85       92.41     10.59 o 
 -16   4   3      543.62      501.51     13.58 o 
 -14   4   3     1198.06     1266.31     19.68 o 
 -12   4   3      643.26      593.91      8.98 o 
 -10   4   3     1049.38     1117.17     14.38 o 
  -8   4   3      273.23      277.80      5.18 o 
  -6   4   3      186.40      323.25      4.37 o 
  -4   4   3     6575.48     7323.96     49.60 o 
  -2   4   3     2460.76     2649.53     18.30 o 
   0   4   3      858.36      894.38      7.25 o 
   2   4   3     2798.03     3045.51     21.40 o 
   4   4   3     6477.82     7411.30     49.37 o 
   6   4   3      770.12      754.10      7.71 o 
   8   4   3       90.21       89.07      3.57 o 
  10   4   3      884.04      825.68     12.08 o 
  12   4   3      441.49      440.74      9.90 o 
  14   4   3      180.43      152.71      8.06 o 
  16   4   3      251.75      224.63     11.74 o 
  18   4   3       12.77       -0.46     10.93 o 
 -19   5   3       78.12       71.81     12.31 o 
 -17   5   3        0.95       -1.15      8.17 o 
 -15   5   3       31.39       17.61      6.33 o 
 -13   5   3      155.56      129.81      6.90 o 
 -11   5   3     1974.02     1946.76     22.79 o 
  -9   5   3     2320.25     2348.72     24.17 o 
  -7   5   3        5.97        8.17      1.61 o 
  -5   5   3     7269.50     7872.53     56.50 o 
  -3   5   3     6119.94     6400.58     43.38 o 
  -1   5   3       39.53      128.54      2.88 o 
   1   5   3      425.46      595.18      6.79 o 
   3   5   3     1350.06     1481.85     13.00 o 
   5   5   3     2314.16     2576.23     22.79 o 
   7   5   3       86.26       90.80      3.57 o 
   9   5   3     9911.22    10206.87     93.33 o 
  11   5   3     2373.14     2469.55     31.30 o 
  13   5   3       19.71       17.38      6.44 o 
  15   5   3      492.65      501.85     17.49 o 
  17   5   3      600.88      602.89     20.25 o 
 -18   6   3        0.92        9.67     12.08 o 
 -16   6   3      291.00      284.59     13.00 o 
 -14   6   3        2.55        2.76      7.13 o 
 -12   6   3       47.71       45.34      5.87 o 
 -10   6   3      540.73      510.14     10.24 o 
  -8   6   3     1138.54     1223.96     12.54 o 
  -6   6   3     2702.27     2698.67     24.05 o 
  -4   6   3       98.29       75.49      2.76 o 
  -2   6   3       72.38      107.25      2.30 o 
   0   6   3     3072.50     3067.72     27.27 o 
   2   6   3      273.29      218.19      4.26 o 
   4   6   3     2892.24     2923.07     26.81 o 
   6   6   3     1010.74     1014.75     11.62 o 
   8   6   3      242.68      203.57      5.52 o 
  10   6   3      433.89      401.39     10.24 o 
  12   6   3     1663.90     1696.01     29.69 o 
  14   6   3      478.46      500.47     16.46 o 
  16   6   3      185.27      136.14     12.31 o 
 -17   7   3        9.33       -4.83     10.82 o 
 -15   7   3       89.23       71.92      9.21 o 
 -13   7   3      187.39      178.83      9.90 o 
 -11   7   3      217.04      208.75      8.75 o 
  -9   7   3     5203.69     5135.54     57.88 o 
  -7   7   3      457.02      426.02      6.44 o 
  -5   7   3      470.85      427.28      6.10 o 
  -3   7   3     2411.06     2663.34     24.17 o 
  -1   7   3     3426.82     3371.53     30.61 o 
   1   7   3     7332.58     7719.60     65.71 o 
   3   7   3      641.07      575.27      8.17 o 
   5   7   3      336.04      303.92      5.41 o 
   7   7   3     4104.17     3918.95     48.45 o 
   9   7   3     5484.96     5481.46     67.32 o 
  11   7   3       50.12       53.97      7.83 o 
  13   7   3      363.92      332.92     14.38 o 
  15   7   3      674.17      630.85     23.36 o 
 -16   8   3       26.32       16.69     11.05 o 
 -14   8   3        9.62       22.21      8.75 o 
 -12   8   3      246.13      217.15     10.70 o 
 -10   8   3       95.56       91.83      7.02 o 
  -8   8   3        0.47        8.52      4.72 o 
  -6   8   3      850.41      814.52     11.62 o 
  -4   8   3     2285.17     2267.02     26.81 o 
  -2   8   3     2042.97     1983.70     24.51 o 
   0   8   3      966.95      848.69     12.20 o 
   2   8   3     2312.79     2428.12     27.16 o 
   4   8   3     9698.94     9890.41    101.96 o 
   6   8   3     1793.04     1601.76     23.02 o 
   8   8   3       33.25       20.25      4.95 o 
  10   8   3     1527.08     1470.80     28.08 o 
  12   8   3      799.72      756.75     21.75 o 
  14   8   3       12.91       19.45     10.36 o 
 -15   9   3      378.80      394.94     19.10 o 
 -13   9   3      263.06      254.09     13.35 o 
 -11   9   3      154.35      148.33      9.78 o 
  -9   9   3      864.07      844.20     17.61 o 
  -7   9   3        0.26       13.12      5.18 o 
  -5   9   3       59.12       76.99      4.95 o 
  -3   9   3      436.15      462.61     10.70 o 
  -1   9   3     3024.93     3223.77     37.63 o 
   1   9   3     3507.86     3590.98     41.54 o 
   3   9   3     2063.23     2048.26     26.35 o 
   5   9   3     1393.24     1514.53     23.71 o 
   7   9   3     5245.00     5558.79     77.33 o 
   9   9   3     1595.99     1600.26     34.18 o 
  11   9   3       55.33       48.91     10.59 o 
  13   9   3       67.90       58.11     13.58 o 
 -12  10   3       17.32       -9.32     11.16 o 
 -10  10   3       14.35       23.36      9.67 o 
  -8  10   3      619.40      612.90     18.99 o 
  -6  10   3      355.48      374.69     13.81 o 
  -4  10   3       30.70       23.48      6.79 o 
  -2  10   3      201.50      206.79      9.44 o 
   0  10   3       24.23       23.48      6.10 o 
   2  10   3      693.26      712.90     14.04 o 
   4  10   3     1143.66     1204.51     23.02 o 
   6  10   3      271.68      271.12     11.97 o 
   8  10   3      385.79      344.08     13.92 o 
  10  10   3      703.71      702.31     22.67 o 
  12  10   3      748.05      832.12     28.42 o 
 -11  11   3      141.74      128.66     17.03 o 
  -9  11   3       30.58       24.40     11.16 o 
  -7  11   3        1.74      -10.47     10.47 o 
  -5  11   3       54.17       55.70      9.55 o 
  -3  11   3      358.01      385.39     14.27 o 
  -1  11   3      440.29      438.79     14.50 o 
   1  11   3      429.73      422.56     14.50 o 
   3  11   3        2.02        9.32      7.94 o 
   5  11   3      147.26      102.30     13.12 o 
   7  11   3       50.68       40.74     13.92 o 
   9  11   3      169.70      180.21     18.07 o 
  -6  12   3     1332.65     1594.85     35.56 o 
  -4  12   3      338.89      402.19     17.15 o 
  -2  12   3       73.52       44.76     13.00 o 
   0  12   3      454.36      476.65     18.64 o 
   2  12   3      176.10      146.72     14.15 o 
   4  12   3      117.07       95.97     13.69 o 
   6  12   3      346.33      302.88     22.90 o 
 -20   0   4     1739.73     1816.26     58.92 o 
 -18   0   4      334.83      340.40     18.18 o 
 -16   0   4       30.08       36.59      7.13 o 
 -14   0   4      443.53      368.94      9.32 o 
 -12   0   4     1351.54     1377.24     19.91 o 
 -10   0   4     6440.13     6818.43     71.69 o 
  -8   0   4     8755.14     8731.93     85.50 o 
  -6   0   4     1320.72     1417.63     19.33 o 
  -4   0   4    11290.63    12016.11    130.61 o 
   0   0   4     5353.95     5163.73     51.78 o 
   2   0   4    23673.86    22822.65    209.90 o 
   4   0   4      143.95      142.35      3.34 o 
   6   0   4    29581.69    30536.72    284.24 o 
   8   0   4       17.30        3.57      2.53 o 
  10   0   4     3348.51     3195.00     41.20 o 
  12   0   4       38.59       53.17      5.06 o 
  14   0   4       27.80       18.64      7.13 o 
  16   0   4     1597.06     1780.13     40.62 o 
  18   0   4      408.03      424.29     22.79 o 
 -21   1   4        7.01       12.43     13.92 o 
 -19   1   4      931.72     1025.34     23.82 o 
 -17   1   4      476.72      534.30     14.50 o 
 -15   1   4      157.10      169.51      6.33 o 
 -13   1   4       25.10       35.79      2.99 o 
 -11   1   4     1021.55     1128.33     11.05 o 
  -9   1   4     1356.21     1316.25     10.93 o 
  -7   1   4     4544.27     4096.40     31.42 o 
  -5   1   4     2984.72     2743.32     22.44 o 
  -3   1   4    10747.16    10479.49     80.78 o 
  -1   1   4      744.37      556.86      4.83 o 
   1   1   4    11097.54    10623.56     64.21 o 
   3   1   4    10484.73    10090.53     67.90 o 
   5   1   4      599.14      915.21      8.17 o 
   7   1   4     1381.75     1385.64     11.39 o 
   9   1   4      209.05      254.21      4.49 o 
  11   1   4     1801.66     1763.79     19.68 o 
  13   1   4      722.01      692.99     13.35 o 
  15   1   4      239.29      256.85      9.90 o 
  17   1   4      154.46      123.36      9.78 o 
  19   1   4        4.39        0.58     11.05 o 
 -20   2   4      223.62      254.67     13.46 o 
 -18   2   4      539.66      544.66     15.77 o 
 -16   2   4       12.01        8.63      4.72 o 
 -14   2   4     9181.61     9921.25     85.27 o 
 -12   2   4     6349.67     6817.05     55.70 o 
 -10   2   4     1755.59     1724.43     14.96 o 
  -8   2   4      482.76      527.40      5.64 o 
  -6   2   4    17779.14    18369.17    132.68 o 
  -4   2   4     4229.66     4261.07     31.07 o 
  -2   2   4    57204.18    55917.76    787.13 o 
   0   2   4    11821.95    10819.88     69.74 o 
   2   2   4     3960.74     3633.10     24.51 o 
   4   2   4      282.23      258.58      3.22 o 
   6   2   4     5046.70     5026.79     35.79 o 
   8   2   4     3973.68     3822.51     33.26 o 
  10   2   4     2699.44     2695.68     27.39 o 
  12   2   4     1208.99     1105.31     16.57 o 
  14   2   4      212.60      181.48      8.63 o 
  16   2   4      248.57      238.67     10.93 o 
  18   2   4      555.75      530.74     18.07 o 
 -21   3   4      114.62       51.44     13.69 o 
 -19   3   4       51.37       55.24      9.90 o 
 -17   3   4     1310.67     1409.69     24.97 o 
 -15   3   4     2330.24     2470.47     33.60 o 
 -13   3   4     2170.43     2352.29     26.12 o 
 -11   3   4     3439.41     3586.84     30.96 o 
  -9   3   4     8694.71     9125.84     76.87 o 
  -7   3   4        0.70       16.23      2.07 o 
  -5   3   4     7922.83     7777.02     55.58 o 
  -3   3   4     3120.97     3900.77     27.27 o 
  -1   3   4      890.01      828.55      6.56 o 
   1   3   4     1091.07      912.45      7.25 o 
   3   3   4       16.49       64.10      2.07 o 
   5   3   4     1738.95     1618.67     12.54 o 
   7   3   4      998.29      892.54      9.44 o 
   9   3   4        0.19       10.01      2.76 o 
  11   3   4      459.44      493.34      9.21 o 
  13   3   4     1131.09     1134.20     19.10 o 
  15   3   4      328.54      303.11     11.74 o 
  17   3   4        0.19        1.50      9.44 o 
  19   3   4       15.42       11.97     11.51 o 
 -20   4   4       47.54       53.97     13.81 o 
 -18   4   4      918.64      881.49     22.67 o 
 -16   4   4      150.53      131.76      8.52 o 
 -14   4   4      780.18      834.65     14.84 o 
 -12   4   4     3542.24     3698.81     38.21 o 
 -10   4   4     2150.55     2178.64     22.56 o 
  -8   4   4       96.88      121.18      4.83 o 
  -6   4   4     8345.17     8896.95     62.03 o 
  -4   4   4     4771.27     4780.64     33.49 o 
  -2   4   4        0.52       17.61      1.84 o 
   0   4   4      966.04     1145.94      8.86 o 
   2   4   4     1030.24     1015.67      8.29 o 
   4   4   4     1076.00     1105.54      9.32 o 
   6   4   4      553.35      460.08      5.98 o 
   8   4   4      201.70      195.75      4.83 o 
  10   4   4     1834.05     1778.63     20.14 o 
  12   4   4        5.54       -0.46      4.14 o 
  14   4   4        1.09       -2.99      7.02 o 
  16   4   4       93.72       92.64     10.01 o 
  18   4   4     1480.68     1615.22     38.32 o 
 -19   5   4        3.35      -10.70     10.70 o 
 -17   5   4      322.87      319.91     14.04 o 
 -15   5   4       52.74       62.37      7.71 o 
 -13   5   4        3.22        7.94      4.72 o 
 -11   5   4      260.59      268.82      7.02 o 
  -9   5   4     3898.32     3976.72     37.40 o 
  -7   5   4     4521.86     4778.92     39.59 o 
  -5   5   4        6.16       16.80      2.19 o 
  -3   5   4     7745.52     8238.82     54.55 o 
  -1   5   4     1710.29     1827.54     13.58 o 
   1   5   4     4334.30     4720.57     32.45 o 
   3   5   4       60.64       92.52      2.53 o 
   5   5   4       47.83       53.86      2.88 o 
   7   5   4        1.55        1.61      2.53 o 
   9   5   4     4082.06     4179.25     41.08 o 
  11   5   4     1884.22     1814.53     24.17 o 
  13   5   4      484.57      510.02     13.81 o 
  15   5   4      349.00      340.86     15.42 o 
  17   5   4       75.85       70.66     11.74 o 
 -18   6   4       35.15       28.65     10.93 o 
 -16   6   4      405.41      413.59     14.61 o 
 -14   6   4        4.44       -0.12      5.87 o 
 -12   6   4      298.97      311.63      9.32 o 
 -10   6   4     2052.72     2007.52     23.13 o 
  -8   6   4     1414.67     1486.22     16.23 o 
  -6   6   4      143.37      178.83      4.03 o 
  -4   6   4     6973.56     7576.56     60.88 o 
  -2   6   4     2287.49     2317.08     21.29 o 
   0   6   4      137.49      214.96      4.03 o 
   2   6   4       46.23       67.67      3.11 o 
   4   6   4      277.75      277.80      5.06 o 
   6   6   4      714.87      663.42      8.98 o 
   8   6   4       36.51       33.83      3.80 o 
  10   6   4       70.15       65.59      5.98 o 
  12   6   4      126.61      114.96      8.75 o 
  14   6   4       38.61       29.46      9.21 o 
  16   6   4       63.13       52.59     11.39 o 
 -17   7   4      403.50      452.94     20.60 o 
 -15   7   4       82.46       65.13     10.01 o 
 -13   7   4       61.92       60.76      8.06 o 
 -11   7   4       65.69       74.68      6.33 o 
  -9   7   4        3.89       45.57      5.75 o 
  -7   7   4     1928.55     1997.51     19.79 o 
  -5   7   4     7338.52     7257.10     60.19 o 
  -3   7   4      615.92      540.29      6.67 o 
  -1   7   4       45.85       59.03      3.34 o 
   1   7   4     5008.34     5007.35     42.00 o 
   3   7   4     2209.33     2089.22     21.52 o 
   5   7   4      709.44      628.21      9.21 o 
   7   7   4      390.31      378.37      9.09 o 
   9   7   4      344.98      296.67      9.90 o 
  11   7   4      107.57       79.52      8.17 o 
  13   7   4      161.51      165.60     11.74 o 
  15   7   4       95.25       79.29     13.58 o 
 -16   8   4       24.37        8.17     10.59 o 
 -14   8   4        0.71       -4.37      9.67 o 
 -12   8   4       24.15       11.62      6.90 o 
 -10   8   4        0.10        2.30      5.87 o 
  -8   8   4       44.37       48.79      5.06 o 
  -6   8   4        5.48        7.02      3.34 o 
  -4   8   4     1302.90     1317.75     15.19 o 
  -2   8   4     3789.53     3954.16     41.89 o 
   0   8   4      751.43      735.46     11.74 o 
   2   8   4      814.48      855.83     12.08 o 
   4   8   4       11.29       33.26      4.83 o 
   6   8   4       10.31        0.92      3.80 o 
   8   8   4      394.39      370.20     11.74 o 
  10   8   4      681.55      625.90     17.15 o 
  12   8   4        1.36        3.22      8.86 o 
  14   8   4      261.08      211.28     15.08 o 
 -15   9   4      560.14      564.80     21.86 o 
 -13   9   4       62.54       53.74     10.47 o 
 -11   9   4       78.95       68.47      8.40 o 
  -9   9   4        9.64       19.33      6.21 o 
  -7   9   4      100.50       98.97      7.48 o 
  -5   9   4       67.37       63.06      4.49 o 
  -3   9   4       11.11       20.02      4.60 o 
  -1   9   4        0.24       28.31      5.29 o 
   1   9   4      310.59      364.45      9.55 o 
   3   9   4      394.28      349.14      9.67 o 
   5   9   4      118.68      130.73      7.25 o 
   7   9   4      362.49      337.98     12.77 o 
   9   9   4      158.38      121.98     10.47 o 
  11   9   4        2.29        3.34     10.82 o 
  13   9   4       84.07       84.47     16.11 o 
 -12  10   4       61.03       58.00     11.28 o 
 -10  10   4      326.53      377.34     14.61 o 
  -8  10   4       12.22        7.36      7.36 o 
  -6  10   4      443.35      441.78     14.38 o 
  -4  10   4       51.67       38.21      6.79 o 
  -2  10   4        0.07       -4.72      6.33 o 
   0  10   4      873.58      791.84     17.26 o 
   2  10   4       54.48       35.21      6.56 o 
   4  10   4      207.17      170.77      9.67 o 
   6  10   4      291.03      250.41     11.28 o 
   8  10   4      361.10      345.12     15.54 o 
  10  10   4      695.47      756.17     24.05 o 
 -11  11   4      110.34      103.68     16.00 o 
  -9  11   4      360.83      434.42     17.84 o 
  -7  11   4      240.14      273.88     14.04 o 
  -5  11   4       38.84       29.00      9.55 o 
  -3  11   4        2.28       14.50      7.48 o 
  -1  11   4        1.54        4.49      6.90 o 
   1  11   4        0.44        2.30      6.90 o 
   3  11   4      857.72      793.92     20.94 o 
   5  11   4       76.31       42.35     11.05 o 
   7  11   4      223.87      226.82     19.56 o 
   9  11   4      374.01      418.65     24.86 o 
  -6  12   4      364.17      428.43     18.18 o 
  -4  12   4      277.73      251.56     14.96 o 
  -2  12   4      146.97      129.35     12.77 o 
   0  12   4       52.76       60.07     11.39 o 
   2  12   4      252.51      271.70     17.38 o 
   4  12   4        4.15        0.58     12.54 o 
 -21   1   5      218.15      212.66     15.31 o 
 -19   1   5      562.63      537.41     16.69 o 
 -17   1   5     1154.87     1091.51     20.25 o 
 -15   1   5      299.16      295.06      7.13 o 
 -13   1   5       97.61       99.77      3.80 o 
 -11   1   5       53.51       64.10      2.99 o 
  -9   1   5      952.79     1137.42     10.82 o 
  -7   1   5     3152.78     3437.93     28.08 o 
  -5   1   5     8513.05     8689.23     67.90 o 
  -3   1   5    24238.77    23659.26    189.30 o 
  -1   1   5     2030.92     1932.83     15.42 o 
   1   1   5     2138.23     2060.34     13.92 o 
   3   1   5      140.24      128.08      2.30 o 
   5   1   5        3.88       18.30      1.96 o 
   7   1   5      566.35      562.96      6.67 o 
   9   1   5     1387.19     1464.35     15.08 o 
  11   1   5      636.43      617.27     10.01 o 
  13   1   5        0.57       14.50      5.18 o 
  15   1   5      448.85      418.42     12.31 o 
  17   1   5       13.18       -7.83      7.83 o 
  19   1   5       23.26       14.61     11.74 o 
 -20   2   5      859.66      934.89     23.71 o 
 -18   2   5       15.57       16.00      7.71 o 
 -16   2   5       61.89       67.20      6.79 o 
 -14   2   5     5936.88     6105.64     58.57 o 
 -12   2   5      974.42     1047.09     11.74 o 
 -10   2   5     2540.29     2723.41     21.86 o 
  -8   2   5     4081.01     4358.66     32.68 o 
  -6   2   5       13.08       11.28      1.15 o 
  -4   2   5     2549.80     2571.97     19.56 o 
  -2   2   5      582.56      491.95      4.72 o 
   0   2   5      695.91      652.37      5.64 o 
   2   2   5     1151.54     1048.24      8.17 o 
   4   2   5        4.86        8.17      1.96 o 
   6   2   5     1077.24     1029.02      9.09 o 
   8   2   5     2627.66     2661.62     25.20 o 
  10   2   5      223.12      217.04      5.75 o 
  12   2   5     1934.66     1951.82     24.51 o 
  14   2   5       61.81       47.99      6.10 o 
  16   2   5      247.77      198.28     11.16 o 
  18   2   5      507.86      504.38     20.71 o 
 -21   3   5      666.72      687.01     24.74 o 
 -19   3   5      103.77      105.87     10.70 o 
 -17   3   5     2020.71     2020.75     32.11 o 
 -15   3   5      756.01      703.35     14.61 o 
 -13   3   5      672.45      722.11     10.24 o 
 -11   3   5       20.99       17.95      2.99 o 
  -9   3   5      162.79      122.21      3.68 o 
  -7   3   5      341.66      394.48      5.18 o 
  -5   3   5     6240.53     6605.07     46.95 o 
  -3   3   5     2614.39     2497.06     17.95 o 
  -1   3   5        3.71        2.07      1.04 o 
   1   3   5     1322.40     1284.72      9.78 o 
   3   3   5       29.17       37.75      1.73 o 
   5   3   5        1.05        1.04      1.50 o 
   7   3   5      612.19      614.40      7.25 o 
   9   3   5     1878.37     1745.14     18.76 o 
  11   3   5        1.49        4.49      3.57 o 
  13   3   5     1260.80     1283.68     20.02 o 
  15   3   5        9.80        7.60      6.56 o 
  17   3   5      787.42      800.02     21.63 o 
 -20   4   5      345.98      288.73     16.92 o 
 -18   4   5     1120.82     1112.91     24.28 o 
 -16   4   5      260.00      239.94     10.36 o 
 -14   4   5       78.63      123.02      7.13 o 
 -12   4   5      126.39      122.90      5.18 o 
 -10   4   5     2591.03     2583.82     24.74 o 
  -8   4   5     8917.49     9026.41     80.32 o 
  -6   4   5     1959.24     2444.01     20.71 o 
  -4   4   5        1.47        8.98      1.73 o 
  -2   4   5     3355.24     3159.55     22.09 o 
   0   4   5     1267.55     1394.27     10.36 o 
   2   4   5     3861.00     4002.26     26.93 o 
   4   4   5      855.02      925.22      8.98 o 
   6   4   5      294.71      286.54      5.06 o 
   8   4   5     2516.21     2501.77     24.40 o 
  10   4   5       95.28       80.90      4.37 o 
  12   4   5        0.11        6.21      4.49 o 
  14   4   5       77.94       75.03      7.94 o 
  16   4   5        1.41       13.69      7.71 o 
  18   4   5       17.06       22.79     11.74 o 
 -19   5   5      174.30      173.65     14.84 o 
 -17   5   5       13.19        4.37      8.29 o 
 -15   5   5        2.71       -1.27      5.75 o 
 -13   5   5      713.40      685.05     13.35 o 
 -11   5   5     2108.56     1969.31     23.71 o 
  -9   5   5      115.24      100.00      4.37 o 
  -7   5   5       92.40      108.40      3.45 o 
  -5   5   5     3991.94     4232.07     33.60 o 
  -3   5   5      212.74      128.31      3.11 o 
  -1   5   5        3.73       15.65      1.50 o 
   1   5   5     1082.23     1167.69     10.47 o 
   3   5   5     1605.48     1744.45     14.50 o 
   5   5   5     1624.65     1684.04     16.23 o 
   7   5   5      691.51      704.62      9.21 o 
   9   5   5     3792.53     3735.74     39.47 o 
  11   5   5      218.68      183.20      7.60 o 
  13   5   5      472.32      490.80     14.15 o 
  15   5   5      370.41      390.57     15.77 o 
  17   5   5      132.45      160.65     16.34 o 
 -18   6   5        1.28       -3.57     12.08 o 
 -16   6   5      586.38      606.00     17.84 o 
 -14   6   5        0.52        3.91      7.60 o 
 -12   6   5      276.83      260.42      8.63 o 
 -10   6   5      349.30      358.46      8.40 o 
  -8   6   5        3.41        3.57      2.07 o 
  -6   6   5      450.33      642.82      8.40 o 
  -4   6   5       30.33       13.23      2.07 o 
  -2   6   5     1580.86     1469.42     13.46 o 
   0   6   5      658.17      680.45      7.71 o 
   2   6   5     1256.00     1250.20     12.31 o 
   4   6   5      224.17      172.73      4.03 o 
   6   6   5      470.18      439.82      7.02 o 
   8   6   5      718.85      737.41     12.20 o 
  10   6   5     1243.58     1274.82     23.25 o 
  12   6   5        3.88        3.57      7.02 o 
  14   6   5      105.58      104.37     10.82 o 
  16   6   5        2.99       -2.53     11.28 o 
 -17   7   5       12.74        5.87     10.59 o 
 -15   7   5      127.46      122.79     10.70 o 
 -13   7   5     2302.21     2383.71     39.93 o 
 -11   7   5      121.63      113.81      6.90 o 
  -9   7   5     1558.12     1382.31     20.60 o 
  -7   7   5     1894.60     1759.87     17.72 o 
  -5   7   5       17.97        8.63      2.30 o 
  -3   7   5     7989.17     8114.08     70.43 o 
  -1   7   5    14547.40    14283.82    114.96 o 
   1   7   5     2256.38     2245.61     21.86 o 
   3   7   5       88.32       50.52      4.03 o 
   5   7   5     1508.86     1385.41     17.03 o 
   7   7   5     2144.19     2186.23     28.08 o 
   9   7   5      647.97      669.63     14.38 o 
  11   7   5      799.97      836.84     20.02 o 
  13   7   5      233.56      253.28     14.15 o 
  15   7   5       10.74        6.56      9.78 o 
 -16   8   5       66.43       60.76     11.28 o 
 -14   8   5       41.78       29.23      9.32 o 
 -12   8   5       82.70       98.39      8.52 o 
 -10   8   5      366.36      345.12     10.82 o 
  -8   8   5       70.02       81.82      5.64 o 
  -6   8   5     3070.91     2939.53     33.49 o 
  -4   8   5     6200.39     6214.85     59.96 o 
  -2   8   5       90.04       97.36      4.83 o 
   0   8   5     7591.50     7670.11     76.76 o 
   2   8   5    11201.76    11187.21    105.18 o 
   4   8   5     1661.48     1602.45     22.32 o 
   6   8   5     1372.26     1272.75     19.79 o 
   8   8   5      742.10      705.88     15.31 o 
  10   8   5      447.44      406.22     14.38 o 
  12   8   5      789.56      868.95     23.02 o 
  14   8   5       47.62       72.96     12.89 o 
 -15   9   5       25.31       24.86     12.08 o 
 -13   9   5       67.88       67.44     10.01 o 
 -11   9   5      151.14      182.05      9.32 o 
  -9   9   5      390.65      367.33     11.28 o 
  -7   9   5      222.93      194.48      7.71 o 
  -5   9   5      125.45      149.14      5.75 o 
  -3   9   5      805.68      820.96     15.31 o 
  -1   9   5    11526.43    11994.59    129.92 o 
   1   9   5       27.12       34.29      5.64 o 
   3   9   5     1590.95     1601.87     23.36 o 
   5   9   5     2854.08     2813.29     37.28 o 
   7   9   5      557.68      483.78     15.31 o 
   9   9   5       12.66       10.47     10.47 o 
  11   9   5       24.60       14.27     10.13 o 
  13   9   5       83.78       82.63     14.38 o 
 -12  10   5        0.44      -10.70     10.70 o 
 -10  10   5       34.29       44.65      8.40 o 
  -8  10   5      601.92      686.55     20.25 o 
  -6  10   5      780.19      785.52     20.60 o 
  -4  10   5      668.53      595.18     14.04 o 
  -2  10   5       55.56       68.01      7.13 o 
   0  10   5       12.69        2.19      7.25 o 
   2  10   5     1748.26     1745.26     29.00 o 
   4  10   5       70.29       57.31      6.67 o 
   6  10   5        5.07       11.85      9.44 o 
   8  10   5       40.57       27.50      8.63 o 
  10  10   5        0.10       -5.06      9.90 o 
 -11  11   5      638.87      713.94     27.27 o 
  -9  11   5        4.32        1.04     10.36 o 
  -7  11   5      712.17      820.27     22.56 o 
  -5  11   5      572.89      707.72     20.02 o 
  -3  11   5      236.30      250.29     11.97 o 
  -1  11   5      339.26      311.74     13.23 o 
   1  11   5       19.96       18.64      7.25 o 
   3  11   5       89.88       80.44     10.24 o 
   5  11   5      415.05      371.47     19.45 o 
   7  11   5     1304.93     1463.78     39.36 o 
  -6  12   5      655.48      728.32     24.17 o 
  -4  12   5      132.75      127.97     13.81 o 
  -2  12   5      986.32     1067.34     29.69 o 
   0  12   5      143.05      151.67     13.81 o 
   2  12   5       40.45       23.71     12.31 o 
   4  12   5      884.87     1058.94     36.36 o 
 -20   0   6      528.05      496.90     27.96 o 
 -18   0   6      459.07      475.84     18.53 o 
 -16   0   6     1472.53     1551.12     28.88 o 
 -14   0   6       27.54       41.31      5.87 o 
 -12   0   6     3447.45     3430.68     49.60 o 
 -10   0   6     5596.44     6072.96     75.84 o 
  -8   0   6       29.45       28.65      3.34 o 
  -6   0   6      888.97      939.03     13.35 o 
  -4   0   6       14.96        5.06      2.07 o 
  -2   0   6    59385.78    57017.32   1276.20 o 
   2   0   6      303.48      284.47      4.72 o 
   4   0   6     1102.29     1260.32     14.38 o 
   6   0   6    18127.80    19120.28    182.28 o 
   8   0   6     1490.35     1332.94     19.79 o 
  10   0   6     3204.17     3214.22     44.53 o 
  12   0   6      281.62      317.27     11.85 o 
  14   0   6       78.25       63.75     10.24 o 
  16   0   6      352.10      335.45     17.49 o 
  18   0   6      679.95      795.07     31.19 o 
 -21   1   6      278.45      298.74     17.72 o 
 -19   1   6     1233.46     1375.29     27.27 o 
 -17   1   6      343.40      303.69     10.47 o 
 -15   1   6       86.61       86.65      4.49 o 
 -13   1   6      101.48      113.12      4.03 o 
 -11   1   6     1147.20     1173.33     13.35 o 
  -9   1   6      491.48      637.18      7.36 o 
  -7   1   6     5218.60     4909.19     41.20 o 
  -5   1   6     6010.07     5733.02     49.25 o 
  -3   1   6      646.82      528.32      5.52 o 
  -1   1   6     2350.81     1985.19     15.77 o 
   1   1   6     9699.78     9058.86     56.62 o 
   3   1   6     2621.47     2449.18     18.30 o 
   5   1   6      210.87      131.88      2.99 o 
   7   1   6      244.36      231.42      4.37 o 
   9   1   6     1049.20      975.62     11.62 o 
  11   1   6     2651.69     2680.03     27.39 o 
  13   1   6     3625.84     3584.99     43.61 o 
  15   1   6        8.56       12.77      6.90 o 
  17   1   6      112.52       91.72     10.47 o 
  19   1   6      706.32      720.61     24.17 o 
 -20   2   6      177.10      166.52     13.00 o 
 -18   2   6      155.64      150.98     10.24 o 
 -16   2   6      780.28      744.66     15.77 o 
 -14   2   6     1760.33     1780.93     19.68 o 
 -12   2   6      882.07      791.50      9.32 o 
 -10   2   6      315.09      327.05      5.18 o 
  -8   2   6       43.36       41.08      1.73 o 
  -6   2   6      704.20      608.99      6.21 o 
  -4   2   6     7253.43     6616.35     47.18 o 
  -2   2   6     1492.68     1179.65      9.44 o 
   0   2   6     9734.60     9482.23     60.53 o 
   2   2   6     1542.15     1559.98     11.39 o 
   4   2   6      232.40      197.01      3.11 o 
   6   2   6     8349.79     8364.03     61.45 o 
   8   2   6     5759.54     5643.26     49.14 o 
  10   2   6     3441.07     3471.99     36.71 o 
  12   2   6       59.89       30.04      5.52 o 
  14   2   6      371.00      396.79     11.97 o 
  16   2   6     2696.52     2830.78     45.92 o 
  18   2   6     2467.73     2820.08     50.75 o 
 -21   3   6       57.39       37.17     13.35 o 
 -19   3   6     2225.15     2355.28     40.05 o 
 -17   3   6     2557.51     2739.18     39.13 o 
 -15   3   6       46.11       42.12      6.44 o 
 -13   3   6     3884.77     3897.43     40.05 o 
 -11   3   6     3826.27     3785.34     38.78 o 
  -9   3   6     4154.11     3936.78     37.28 o 
  -7   3   6     5051.40     5003.89     42.00 o 
  -5   3   6     2061.16     2194.75     16.92 o 
  -3   3   6     3022.64     3264.85     24.40 o 
  -1   3   6    14921.11    15300.98     92.52 o 
   1   3   6      883.24      758.36      6.56 o 
   3   3   6      262.10      345.58      4.14 o 
   5   3   6      418.57      407.72      5.29 o 
   7   3   6     1314.38     1226.26     12.66 o 
   9   3   6      252.92      251.44      5.64 o 
  11   3   6      266.55      261.45      7.94 o 
  13   3   6     1636.12     1667.24     25.55 o 
  15   3   6      653.77      631.89     16.23 o 
  17   3   6        3.47        6.10      9.09 o 
 -20   4   6     1036.31      964.35     28.77 o 
 -18   4   6       35.86       29.80      8.86 o 
 -16   4   6     1898.57     1942.38     31.19 o 
 -14   4   6     2560.83     2763.46     36.25 o 
 -12   4   6     1912.99     1857.57     22.44 o 
 -10   4   6      217.53      237.86      5.75 o 
  -8   4   6     2087.20     2290.61     24.05 o 
  -6   4   6      261.86      263.99      4.49 o 
  -4   4   6    11664.25    12469.63     79.40 o 
  -2   4   6      347.74      274.46      3.57 o 
   0   4   6     6828.16     7428.45     47.41 o 
   2   4   6      142.76      152.13      2.53 o 
   4   4   6      302.07      260.99      4.49 o 
   6   4   6       40.35       50.63      2.99 o 
   8   4   6      286.82      303.92      6.10 o 
  10   4   6     1580.56     1533.52     20.83 o 
  12   4   6       67.43       56.62      5.52 o 
  14   4   6       10.73        5.06      6.21 o 
  16   4   6      192.25      184.35     13.58 o 
  18   4   6      166.95      148.91     16.92 o 
 -19   5   6      435.93      526.02     20.25 o 
 -17   5   6      242.92      239.94     11.74 o 
 -15   5   6     2021.47     2065.06     32.57 o 
 -13   5   6      268.67      229.12      8.17 o 
 -11   5   6      120.71      175.03      5.64 o 
  -9   5   6     1939.80     1926.27     20.94 o 
  -7   5   6     2218.87     2073.69     20.60 o 
  -5   5   6      525.70      634.65      6.90 o 
  -3   5   6        0.08       14.61      1.73 o 
  -1   5   6     1091.53      930.86      8.40 o 
   1   5   6     2069.98     1902.45     15.42 o 
   3   5   6       76.52      126.12      3.11 o 
   5   5   6      863.45      814.52      9.44 o 
   7   5   6      470.00      452.83      7.25 o 
   9   5   6      300.65      291.03      6.67 o 
  11   5   6       15.75       21.52      5.52 o 
  13   5   6      396.69      393.68     12.54 o 
  15   5   6      278.21      244.88     13.00 o 
  17   5   6        1.99      -11.62     11.97 o 
 -18   6   6       58.56       57.54     10.82 o 
 -16   6   6      295.86      310.13     13.23 o 
 -14   6   6      343.21      370.55     12.54 o 
 -12   6   6     2496.16     2412.01     30.96 o 
 -10   6   6      633.12      609.79     10.59 o 
  -8   6   6     2281.01     2562.76     24.05 o 
  -6   6   6     3186.20     3109.96     28.19 o 
  -4   6   6     4745.43     4701.47     36.82 o 
  -2   6   6      706.95      692.42      7.83 o 
   0   6   6       92.54      103.68      2.65 o 
   2   6   6        0.12        3.34      1.84 o 
   4   6   6     2457.73     2612.13     23.25 o 
   6   6   6       24.84       30.73      3.11 o 
   8   6   6      324.69      301.50      7.71 o 
  10   6   6     1239.23     1235.01     22.56 o 
  12   6   6      106.56      129.35      9.78 o 
  14   6   6       46.51       38.09      8.98 o 
  16   6   6      218.19      206.22     18.07 o 
 -17   7   6      170.31      156.50     12.54 o 
 -15   7   6      551.68      548.34     17.84 o 
 -13   7   6        7.88       21.98      7.71 o 
 -11   7   6     1595.22     1657.57     24.86 o 
  -9   7   6     5211.27     5559.14     60.30 o 
  -7   7   6      450.70      443.85      7.02 o 
  -5   7   6     1612.16     1661.94     17.61 o 
  -3   7   6      229.89      235.68      4.03 o 
  -1   7   6      542.75      554.44      8.29 o 
   1   7   6      113.91      129.00      4.37 o 
   3   7   6     1269.82     1197.26     13.81 o 
   5   7   6     1283.19     1249.51     17.26 o 
   7   7   6      742.40      702.89     13.12 o 
   9   7   6      526.36      545.00     14.15 o 
  11   7   6       11.88        2.65      7.02 o 
  13   7   6      462.78      452.37     16.69 o 
  15   7   6        1.67       -6.56     12.08 o 
 -16   8   6        0.04        3.80      9.21 o 
 -14   8   6       47.02       42.35      8.86 o 
 -12   8   6       85.76       83.43      8.29 o 
 -10   8   6      249.51      232.00      8.98 o 
  -8   8   6      274.83      254.44      8.75 o 
  -6   8   6      470.73      451.68      9.55 o 
  -4   8   6       20.05       18.64      2.65 o 
  -2   8   6     1768.58     1844.22     24.97 o 
   0   8   6       72.82       89.64      5.29 o 
   2   8   6      427.01      411.17      8.86 o 
   4   8   6       12.56        5.98      4.83 o 
   6   8   6       14.62       12.77      4.60 o 
   8   8   6      524.16      546.27     14.50 o 
  10   8   6       28.60       51.78     10.24 o 
  12   8   6      398.33      396.21     15.65 o 
  14   8   6        0.01       -5.87      9.90 o 
 -15   9   6      449.58      510.71     20.37 o 
 -13   9   6      104.78       85.27     10.01 o 
 -11   9   6      341.92      326.93     11.97 o 
  -9   9   6        3.02       10.47      6.10 o 
  -7   9   6      239.67      251.44      8.75 o 
  -5   9   6       60.57       44.88      4.95 o 
  -3   9   6      991.06      907.61     17.03 o 
  -1   9   6     2221.69     2198.20     32.34 o 
   1   9   6       20.09       12.43      5.87 o 
   3   9   6     1489.85     1357.79     20.94 o 
   5   9   6     3187.24     3295.81     42.00 o 
   7   9   6      300.02      330.04     12.08 o 
   9   9   6       14.25       10.13      8.52 o 
  11   9   6        0.02       11.28     11.62 o 
 -12  10   6       27.32       11.85     11.39 o 
 -10  10   6      179.28      242.47     12.20 o 
  -8  10   6      304.08      305.53     14.61 o 
  -6  10   6       22.24       13.81      7.36 o 
  -4  10   6        8.98       -1.84      6.44 o 
  -2  10   6      154.98      120.03      9.55 o 
   0  10   6        8.61       20.37      8.29 o 
   2  10   6        3.43       13.00      6.90 o 
   4  10   6       10.65       18.30      6.56 o 
   6  10   6       31.72       43.96      8.52 o 
   8  10   6        9.20        6.33      9.09 o 
  10  10   6      260.19      248.34     16.57 o 
 -11  11   6      176.00      145.11     15.88 o 
  -9  11   6      194.05      193.90     14.61 o 
  -7  11   6      294.13      259.96     14.15 o 
  -5  11   6        4.26        2.88      8.86 o 
  -3  11   6      100.44       98.39     10.93 o 
  -1  11   6      171.33      126.01     10.59 o 
   1  11   6      324.70      301.73     13.46 o 
   3  11   6        3.09       -2.07      8.29 o 
   5  11   6       12.38        6.10     10.70 o 
   7  11   6       54.40       49.60     15.77 o 
  -6  12   6       54.50       53.51     14.27 o 
  -4  12   6       76.89       75.38     12.54 o 
  -2  12   6        0.02      -11.51     11.51 o 
   0  12   6       29.04       18.53     10.93 o 
   2  12   6       20.76       17.38     11.97 o 
   4  12   6      138.68      154.20     18.18 o 
 -21   1   7       22.22       26.81     12.43 o 
 -19   1   7        4.09       17.84      9.09 o 
 -17   1   7       92.73       89.76      6.44 o 
 -15   1   7       36.38       21.75      3.80 o 
 -13   1   7        1.70        6.67      2.88 o 
 -11   1   7      487.86      467.33      7.13 o 
  -9   1   7     1975.57     2036.29     19.45 o 
  -7   1   7      945.07     1010.84     10.13 o 
  -5   1   7      149.85      128.20      2.76 o 
  -3   1   7     3062.17     2759.89     23.36 o 
  -1   1   7      248.12      191.37      2.99 o 
   1   1   7      323.03      346.27      3.57 o 
   3   1   7      772.87      768.48      7.02 o 
   5   1   7      663.09      723.60      7.25 o 
   7   1   7       48.24       41.08      2.76 o 
   9   1   7      460.13      484.24      7.83 o 
  11   1   7     1543.44     1474.48     16.23 o 
  13   1   7        4.00       -1.38      5.18 o 
  15   1   7        3.55       -1.15      6.10 o 
  17   1   7        1.04       10.24      8.86 o 
 -20   2   7       81.24       83.78     12.31 o 
 -18   2   7       34.03       18.53      7.02 o 
 -16   2   7      156.87      131.19      7.60 o 
 -14   2   7       29.88       41.66      3.45 o 
 -12   2   7      277.84      193.90      4.26 o 
 -10   2   7      464.89      467.56      6.21 o 
  -8   2   7        6.30       17.26      1.73 o 
  -6   2   7      335.26      344.54      4.60 o 
  -4   2   7     4020.36     4320.91     33.03 o 
  -2   2   7       25.82       11.05      1.27 o 
   0   2   7    13451.18    13393.93     89.30 o 
   2   2   7     1448.59     1586.34     11.74 o 
   4   2   7       15.15       19.91      1.73 o 
   6   2   7     5913.50     5911.74     45.57 o 
   8   2   7        4.42        1.04      1.84 o 
  10   2   7       74.06       68.47      4.37 o 
  12   2   7       13.18       13.00      6.56 o 
  14   2   7       10.77        2.07      6.21 o 
  16   2   7     1509.53     1567.00     30.61 o 
  18   2   7      193.52      148.79     13.58 o 
 -21   3   7       29.76       42.35     12.89 o 
 -19   3   7      111.02       91.26      9.78 o 
 -17   3   7       69.22       68.47      7.48 o 
 -15   3   7        0.07       -3.57      5.06 o 
 -13   3   7     1100.91     1069.07     15.08 o 
 -11   3   7        4.37        5.52      3.34 o 
  -9   3   7       35.05       76.07      4.03 o 
  -7   3   7     2062.59     2341.93     20.37 o 
  -5   3   7     5408.18     5351.20     39.01 o 
  -3   3   7     9589.26    10242.77     72.96 o 
  -1   3   7     4345.41     4197.32     28.42 o 
   1   3   7      786.31      728.67      6.44 o 
   3   3   7     9276.18     9741.50     63.41 o 
   5   3   7      351.35      294.94      4.95 o 
   7   3   7      729.36      718.08      9.44 o 
   9   3   7     3804.30     3809.51     37.75 o 
  11   3   7        8.07       15.54      4.60 o 
  13   3   7     1751.90     1805.33     26.81 o 
  15   3   7      590.24      564.80     15.77 o 
  17   3   7      165.09      171.23     14.04 o 
 -20   4   7      181.38      143.62     13.00 o 
 -18   4   7      215.29      164.68     10.59 o 
 -16   4   7        3.41       16.46      7.36 o 
 -14   4   7       65.16       59.26      5.52 o 
 -12   4   7     1869.41     1807.97     25.20 o 
 -10   4   7      668.72      665.95     10.93 o 
  -8   4   7     2460.73     2423.75     25.66 o 
  -6   4   7     7124.49     7707.05     59.61 o 
  -4   4   7      360.27      335.10      4.60 o 
  -2   4   7     3875.29     4122.98     29.69 o 
   0   4   7     9508.87    10259.81     64.33 o 
   2   4   7       14.19        8.52      1.61 o 
   4   4   7      189.32      203.57      4.26 o 
   6   4   7      325.32      372.96      6.10 o 
   8   4   7      656.15      674.01     10.70 o 
  10   4   7      121.64      108.29      6.56 o 
  12   4   7      734.67      698.98     14.38 o 
  14   4   7       32.36       25.20      7.02 o 
  16   4   7       50.04       42.00     11.62 o 
 -19   5   7       42.53       47.64     11.74 o 
 -17   5   7      156.62      149.25     10.47 o 
 -15   5   7       47.76       55.35      8.06 o 
 -13   5   7      836.80      863.77     16.57 o 
 -11   5   7     4567.77     4479.26     43.50 o 
  -9   5   7      727.29      635.46      9.55 o 
  -7   5   7      269.55      281.71      5.52 o 
  -5   5   7     2703.52     2950.80     25.09 o 
  -3   5   7     3242.98     3287.64     29.69 o 
  -1   5   7      591.34      631.20      6.44 o 
   1   5   7       13.23       21.63      1.96 o 
   3   5   7      478.11      445.23      5.75 o 
   5   5   7      176.79      164.56      4.14 o 
   7   5   7      123.57       85.39      4.03 o 
   9   5   7     1319.18     1326.26     19.22 o 
  11   5   7     1061.16     1045.01     19.22 o 
  13   5   7        3.62        7.36      7.48 o 
  15   5   7      301.35      298.74     17.49 o 
  17   5   7      192.63      201.73     17.15 o 
 -18   6   7       40.46       38.67     10.47 o 
 -16   6   7      282.79      244.31     12.31 o 
 -14   6   7     1082.59     1070.91     21.40 o 
 -12   6   7       66.42       80.90      6.10 o 
 -10   6   7     1972.34     1987.03     24.86 o 
  -8   6   7     6039.98     5813.35     54.55 o 
  -6   6   7     2353.39     2238.48     21.40 o 
  -4   6   7     2380.92     2316.96     21.06 o 
  -2   6   7      309.38      297.13      5.18 o 
   0   6   7       55.34       59.38      2.53 o 
   2   6   7     1759.98     1815.57     17.72 o 
   4   6   7     1069.43     1035.58     12.20 o 
   6   6   7      227.43      222.44      5.64 o 
   8   6   7       22.84       22.79      4.03 o 
  10   6   7     1207.25     1246.51     23.59 o 
  12   6   7        1.87        0.12      7.60 o 
  14   6   7      130.07      108.40     10.93 o 
  16   6   7       62.47       60.07     12.43 o 
 -17   7   7      234.86      224.86     13.92 o 
 -15   7   7       32.65       30.27      8.75 o 
 -13   7   7        0.16       -1.04      6.90 o 
 -11   7   7     1970.97     1845.14     26.12 o 
  -9   7   7      948.49      903.93     15.08 o 
  -7   7   7     1675.59     1755.84     19.91 o 
  -5   7   7     4893.56     5134.51     45.11 o 
  -3   7   7     3047.59     3044.82     28.42 o 
  -1   7   7       98.84      124.51      5.18 o 
   1   7   7      418.31      395.06      5.87 o 
   3   7   7      282.35      279.98      5.52 o 
   5   7   7      888.43      884.94     14.27 o 
   7   7   7     6552.54     6817.28     75.84 o 
   9   7   7        8.91       10.93      6.10 o 
  11   7   7      690.96      658.24     17.26 o 
  13   7   7       34.30       26.58      9.09 o 
  15   7   7      375.59      386.77     20.60 o 
 -16   8   7      138.37      106.91     12.31 o 
 -14   8   7      222.07      189.65     12.43 o 
 -12   8   7        8.63       -1.61      6.56 o 
 -10   8   7      116.25      109.55      8.40 o 
  -8   8   7      413.30      397.59     10.93 o 
  -6   8   7      592.46      546.50     11.39 o 
  -4   8   7      333.11      374.69      7.36 o 
  -2   8   7     1052.76     1100.25     18.41 o 
   0   8   7      290.31      308.98      8.17 o 
   2   8   7      551.98      555.71     11.16 o 
   4   8   7      601.71      614.17     11.85 o 
   6   8   7       83.73       69.74      6.10 o 
   8   8   7      563.10      601.97     16.11 o 
  10   8   7      756.48      802.32     22.32 o 
  12   8   7       29.09       18.87      8.75 o 
  14   8   7       43.27       74.34     18.53 o 
 -15   9   7      998.88     1177.93     29.46 o 
 -13   9   7      105.21      106.10     10.82 o 
 -11   9   7      449.64      444.20     13.69 o 
  -9   9   7      277.07      238.44      9.44 o 
  -7   9   7      241.90      210.25      8.63 o 
  -5   9   7     1194.37     1262.05     23.02 o 
  -3   9   7     1313.90     1304.17     23.13 o 
  -1   9   7     1955.24     2046.18     32.80 o 
   1   9   7       16.16       12.54      4.60 o 
   3   9   7      203.06      187.23      8.40 o 
   5   9   7      333.05      332.92     10.36 o 
   7   9   7     1234.21     1318.78     28.54 o 
   9   9   7      171.30      194.37     13.00 o 
  11   9   7       23.48       24.28     11.97 o 
 -12  10   7      573.39      689.77     21.98 o 
 -10  10   7      544.88      573.43     18.87 o 
  -8  10   7      756.77      779.30     21.75 o 
  -6  10   7     1782.93     1881.51     35.44 o 
  -4  10   7      322.04      260.30     11.62 o 
  -2  10   7     2193.85     2280.37     37.75 o 
   0  10   7     1714.57     1724.31     31.88 o 
   2  10   7     1589.64     1636.40     27.73 o 
   4  10   7      128.12      133.95      8.63 o 
   6  10   7      109.29       95.28     10.93 o 
   8  10   7       17.77       24.74     10.59 o 
  10  10   7      689.89      750.19     28.42 o 
 -11  11   7      156.06      141.89     14.27 o 
  -9  11   7       50.48       53.28     12.08 o 
  -7  11   7      854.90      981.72     26.81 o 
  -5  11   7      379.95      361.34     17.15 o 
  -3  11   7      417.34      400.93     17.38 o 
  -1  11   7      265.88      223.59     12.31 o 
   1  11   7      148.02      107.94     11.16 o 
   3  11   7      286.21      284.59     15.08 o 
   5  11   7      363.37      319.57     18.30 o 
   7  11   7      379.30      350.75     19.79 o 
  -6  12   7      200.83      181.02     16.57 o 
  -4  12   7       67.69       40.28     12.31 o 
  -2  12   7      144.97      115.65     13.00 o 
   0  12   7      444.16      482.29     18.99 o 
   2  12   7      142.28      139.01     17.15 o 
 -22   0   8      293.33      303.00     26.93 o 
 -20   0   8       73.69       42.46     15.08 o 
 -18   0   8      431.83      465.95     19.79 o 
 -16   0   8     1749.79     1735.71     32.45 o 
 -14   0   8      431.08      414.97     11.97 o 
 -12   0   8       73.44       59.84      4.83 o 
 -10   0   8     2231.13     2275.65     33.60 o 
  -8   0   8     1299.77     1463.09     19.22 o 
  -6   0   8     5441.57     5935.79     78.14 o 
  -4   0   8     3521.30     3278.20     37.28 o 
  -2   0   8    16141.46    16517.58    169.05 o 
   0   0   8    57281.67    55393.24   1010.84 o 
   2   0   8    24939.38    26223.06    241.43 o 
   4   0   8    17306.00    17602.87    167.44 o 
   6   0   8    37535.25    38118.33    405.65 o 
   8   0   8    19947.42    20448.38    254.78 o 
  10   0   8     1448.10     1427.99     24.74 o 
  12   0   8      261.16      302.77     12.66 o 
  14   0   8      690.44      689.66     21.52 o 
  16   0   8       59.71       49.48     11.39 o 
  18   0   8      674.08      697.25     31.99 o 
 -21   1   8      476.18      504.96     21.63 o 
 -19   1   8     1430.64     1607.63     32.57 o 
 -17   1   8       28.48       32.80      5.41 o 
 -15   1   8      345.58      285.62      7.48 o 
 -13   1   8      487.72      506.22      8.29 o 
 -11   1   8      677.11      672.63      9.55 o 
  -9   1   8      908.67      759.39      9.32 o 
  -7   1   8     3874.75     3991.91     36.13 o 
  -5   1   8     1766.76     1774.60     17.26 o 
  -3   1   8       22.90       40.28      2.19 o 
  -1   1   8     1706.52     1384.49     12.08 o 
   1   1   8    10298.48     9888.45     63.41 o 
   3   1   8     7185.49     6837.42     45.92 o 
   5   1   8     3131.85     3274.52     25.09 o 
   7   1   8     2509.84     2576.69     25.55 o 
   9   1   8     7120.32     7408.89     70.54 o 
  11   1   8     2297.11     2060.68     23.71 o 
  13   1   8       27.46       17.38      5.52 o 
  15   1   8       57.67       52.59      7.60 o 
  17   1   8      352.76      337.18     15.54 o 
 -20   2   8       44.01       17.61     10.59 o 
 -18   2   8       98.46       91.72      9.09 o 
 -16   2   8      188.20      192.75      8.63 o 
 -14   2   8      853.72      816.36     11.05 o 
 -12   2   8     3339.55     3459.10     33.72 o 
 -10   2   8     2479.77     2685.44     27.50 o 
  -8   2   8     7412.54     8129.96     63.64 o 
  -6   2   8     1726.84     1704.75     14.84 o 
  -4   2   8    10904.84    10714.48     79.29 o 
  -2   2   8     1512.70     1778.52     14.61 o 
   0   2   8     1678.28     1630.99     13.00 o 
   2   2   8     1683.99     1808.55     13.12 o 
   4   2   8     4340.49     4283.05     31.42 o 
   6   2   8     1284.76     1200.71     12.54 o 
   8   2   8     3420.86     3296.73     31.99 o 
  10   2   8       24.14       25.55      2.07 o 
  12   2   8      205.13      224.40      8.29 o 
  14   2   8     1271.78     1440.53     25.32 o 
  16   2   8      433.76      453.63     16.11 o 
  18   2   8        0.49       11.51     11.97 o 
 -21   3   8      505.64      519.46     20.14 o 
 -19   3   8       23.32        2.99      8.06 o 
 -17   3   8       19.03       25.78      7.13 o 
 -15   3   8       79.10       82.86      5.87 o 
 -13   3   8       18.60       16.92      4.03 o 
 -11   3   8     3760.30     3693.17     40.05 o 
  -9   3   8     2601.04     2439.75     26.12 o 
  -7   3   8     4321.00     4073.84     33.95 o 
  -5   3   8    23375.04    26255.74    184.70 o 
  -3   3   8     4456.01     4760.39     35.90 o 
  -1   3   8     6317.98     6051.32     41.89 o 
   1   3   8       17.62       69.16      2.19 o 
   3   3   8      469.68      564.22      5.75 o 
   5   3   8      319.85      294.60      4.83 o 
   7   3   8        5.33        5.87      2.42 o 
   9   3   8       16.06       29.80      3.45 o 
  11   3   8     5778.24     5971.58     65.02 o 
  13   3   8     3634.85     3846.79     50.86 o 
  15   3   8       35.70       26.24      8.29 o 
  17   3   8     1062.79     1122.00     30.61 o 
 -20   4   8       91.55       86.54     11.05 o 
 -18   4   8       61.70       51.32      8.06 o 
 -16   4   8      793.04      846.05     18.30 o 
 -14   4   8     2542.55     2551.72     33.26 o 
 -12   4   8     3475.56     3416.75     37.86 o 
 -10   4   8       65.34       57.19      4.14 o 
  -8   4   8     5633.16     6160.07     54.89 o 
  -6   4   8     2807.75     2861.04     25.32 o 
  -4   4   8     1933.42     1703.14     14.38 o 
  -2   4   8       26.62        8.52      1.84 o 
   0   4   8        9.99       10.01      1.61 o 
   2   4   8        0.22        6.56      1.50 o 
   4   4   8      697.69      742.71      8.40 o 
   6   4   8       42.55       33.72      3.11 o 
   8   4   8     4898.33     5098.60     49.94 o 
  10   4   8     2239.78     2184.97     29.00 o 
  12   4   8      128.92      108.98      7.02 o 
  14   4   8      881.08      873.66     21.52 o 
  16   4   8     1580.67     1656.99     42.58 o 
 -19   5   8     1690.56     1835.82     41.31 o 
 -17   5   8     1002.55     1035.46     23.25 o 
 -15   5   8      253.95      238.32     11.28 o 
 -13   5   8     4727.01     4893.19     57.65 o 
 -11   5   8     6198.61     6394.25     66.51 o 
  -9   5   8      599.79      612.90     10.59 o 
  -7   5   8       63.25       53.05      2.65 o 
  -5   5   8      217.00      226.47      5.06 o 
  -3   5   8        0.34        4.03      2.07 o 
  -1   5   8     1954.70     1951.59     15.77 o 
   1   5   8      675.37      611.06      7.02 o 
   3   5   8       99.71      101.38      3.11 o 
   5   5   8     1488.74     1553.08     17.26 o 
   7   5   8      462.12      424.06      7.02 o 
   9   5   8      256.26      244.31      7.36 o 
  11   5   8     1722.93     1848.83     26.81 o 
  13   5   8       76.40       67.44      9.55 o 
  15   5   8       44.53       73.99     12.31 o 
 -18   6   8      365.71      379.41     17.49 o 
 -16   6   8     1859.58     1888.99     34.87 o 
 -14   6   8      579.75      627.75     15.65 o 
 -12   6   8      364.51      417.27     11.05 o 
 -10   6   8     6481.24     6634.30     72.27 o 
  -8   6   8       24.86       19.10      3.11 o 
  -6   6   8       71.34       53.05      3.68 o 
  -4   6   8      530.02      508.99      7.48 o 
  -2   6   8      327.36      279.52      4.72 o 
   0   6   8       15.36       40.28      2.88 o 
   2   6   8     1647.16     1605.09     16.11 o 
   4   6   8     3525.14     3533.67     33.95 o 
   6   6   8       28.09       30.50      4.03 o 
   8   6   8      532.51      530.39     11.85 o 
  10   6   8       81.30       93.67      7.83 o 
  12   6   8      631.78      648.00     19.10 o 
  14   6   8       16.20       -1.73      8.63 o 
 -17   7   8      269.52      264.79     14.73 o 
 -15   7   8       56.42       44.30      8.75 o 
 -13   7   8      901.57      878.84     19.10 o 
 -11   7   8        9.89        8.52      5.29 o 
  -9   7   8      210.72      164.91      7.94 o 
  -7   7   8      244.19      238.55      5.52 o 
  -5   7   8        2.05       11.74      2.99 o 
  -3   7   8     6572.89     6535.91     57.65 o 
  -1   7   8      841.32      890.35     11.05 o 
   1   7   8     2270.17     2247.22     20.94 o 
   3   7   8      448.81      385.85      7.83 o 
   5   7   8     1192.99     1180.81     17.61 o 
   7   7   8     1943.83     1959.30     28.08 o 
   9   7   8      153.29      144.54      8.63 o 
  11   7   8       11.12        2.65      7.25 o 
  13   7   8      222.43      191.26     14.27 o 
 -16   8   8      209.76      210.71     14.84 o 
 -14   8   8      128.46      156.85     11.74 o 
 -12   8   8        6.26        7.83      6.79 o 
 -10   8   8        0.12        5.64      5.87 o 
  -8   8   8       70.97       65.25      6.67 o 
  -6   8   8       82.97       76.18      5.75 o 
  -4   8   8     2677.50     2638.60     35.21 o 
  -2   8   8       57.39       33.72      5.06 o 
   0   8   8      950.04      968.37     14.96 o 
   2   8   8       16.00       23.59      4.72 o 
   4   8   8      918.77      949.27     16.46 o 
   6   8   8       85.39       86.77      6.79 o 
   8   8   8       46.25       39.13      8.98 o 
  10   8   8      272.84      263.07     12.77 o 
  12   8   8       19.21       11.74      9.78 o 
 -15   9   8        4.85       29.80     14.50 o 
 -13   9   8       31.81       16.34      8.75 o 
 -11   9   8       37.22       30.04      8.52 o 
  -9   9   8      471.23      494.49     13.92 o 
  -7   9   8      396.00      395.63     12.08 o 
  -5   9   8        5.61       14.04      5.98 o 
  -3   9   8       43.09       42.35      6.56 o 
  -1   9   8      102.21       94.36      8.17 o 
   1   9   8      169.95      146.03      7.94 o 
   3   9   8      695.52      717.27     14.61 o 
   5   9   8      507.42      522.68     14.61 o 
   7   9   8       12.89       15.42      7.48 o 
   9   9   8      109.25       96.78     11.51 o 
  11   9   8      183.65      180.90     15.08 o 
 -12  10   8      185.74      173.31     13.69 o 
 -10  10   8      105.24       57.77     11.62 o 
  -8  10   8       16.92        3.22      9.67 o 
  -6  10   8       64.05       38.67     10.01 o 
  -4  10   8      211.05      184.58     10.82 o 
  -2  10   8       60.33       65.36      8.52 o 
   0  10   8      430.02      467.33     15.19 o 
   2  10   8        2.64        4.37      6.56 o 
   4  10   8       87.88       69.16      8.75 o 
   6  10   8        0.89        8.75      9.55 o 
   8  10   8      524.80      571.59     23.02 o 
  -9  11   8       44.86       45.11     11.62 o 
  -7  11   8      159.22      129.58     15.65 o 
  -5  11   8      541.62      494.26     19.33 o 
  -3  11   8       13.48        3.57     10.01 o 
  -1  11   8      440.37      414.39     16.00 o 
   1  11   8       18.68        4.14      8.98 o 
   3  11   8      115.58      100.35     12.31 o 
   5  11   8      365.95      341.32     19.10 o 
   7  11   8       69.12       50.52     13.92 o 
  -6  12   8       54.70       39.70     14.27 o 
  -4  12   8        0.07        1.04     13.35 o 
  -2  12   8        7.20       -6.21     11.51 o 
   0  12   8       42.63       24.74     12.66 o 
   2  12   8       38.89       28.19     13.35 o 
 -21   1   9       11.95       26.35     12.08 o 
 -19   1   9      310.60      321.06     13.46 o 
 -17   1   9       13.62        2.65      5.75 o 
 -15   1   9      441.56      447.07      9.32 o 
 -13   1   9      373.54      380.33      7.36 o 
 -11   1   9      461.08      452.02      8.06 o 
  -9   1   9     3387.03     3594.66     34.52 o 
  -7   1   9        0.11       15.54      2.19 o 
  -5   1   9     8079.99     8494.98     66.74 o 
  -3   1   9     8542.46     8706.38     65.02 o 
  -1   1   9     1631.82     1643.07     14.27 o 
   1   1   9     3721.79     3821.25     28.08 o 
   3   1   9    12453.35    13498.76     90.45 o 
   5   1   9      275.80      302.19      4.83 o 
   7   1   9       46.69       35.21      3.68 o 
   9   1   9      761.99      726.48     10.47 o 
  11   1   9       28.55       41.20      3.91 o 
  13   1   9      114.97       81.13      8.17 o 
  15   1   9        2.56        1.15      7.02 o 
  17   1   9       33.35       43.96     10.93 o 
 -20   2   9        2.88        7.48     10.01 o 
 -18   2   9       39.22       24.17      7.94 o 
 -16   2   9      378.52      376.53     10.70 o 
 -14   2   9      100.74      100.58      4.49 o 
 -12   2   9       75.29       89.30      3.68 o 
 -10   2   9     4584.78     4775.24     47.53 o 
  -8   2   9     3863.28     4225.05     39.24 o 
  -6   2   9       46.81       19.79      1.96 o 
  -4   2   9     5206.79     5239.46     44.07 o 
  -2   2   9     1244.50     1220.16     10.47 o 
   0   2   9    14412.93    14865.76     97.82 o 
   2   2   9        9.65       11.28      1.38 o 
   4   2   9        3.66        0.58      1.73 o 
   6   2   9     2919.50     2889.24     27.27 o 
   8   2   9     1820.68     1807.63     19.56 o 
  10   2   9      308.75      305.41      7.36 o 
  12   2   9      898.37      897.49     16.46 o 
  14   2   9      369.77      391.03     12.89 o 
  16   2   9      376.46      373.08     15.54 o 
 -21   3   9      368.51      340.97     17.03 o 
 -19   3   9       32.25       25.55      8.86 o 
 -17   3   9      244.17      217.38      9.90 o 
 -15   3   9       23.46       24.74      4.60 o 
 -13   3   9      914.23      867.11     15.65 o 
 -11   3   9      233.47      203.11      6.56 o 
  -9   3   9        0.36        4.03      1.27 o 
  -7   3   9       68.87      112.78      3.11 o 
  -5   3   9     8789.39     8802.24     64.10 o 
  -3   3   9      323.47      371.47      4.60 o 
  -1   3   9     4570.20     5055.10     37.05 o 
   1   3   9       34.45       64.10      2.42 o 
   3   3   9       62.93       83.20      2.65 o 
   5   3   9      361.00      300.70      5.52 o 
   7   3   9       97.70       86.42      3.91 o 
   9   3   9      321.76      342.12      7.48 o 
  11   3   9       78.99       77.45      5.98 o 
  13   3   9       47.34       32.68      7.02 o 
  15   3   9      508.98      494.83     16.80 o 
  17   3   9        6.00        4.60     13.12 o 
 -20   4   9      147.95      111.74     12.20 o 
 -18   4   9     1458.69     1543.18     28.31 o 
 -16   4   9     1982.69     2029.15     32.68 o 
 -14   4   9        8.96        9.78      5.29 o 
 -12   4   9     1958.75     1885.54     23.36 o 
 -10   4   9     2556.78     2505.11     27.73 o 
  -8   4   9     1074.46      927.98     10.82 o 
  -6   4   9     3814.31     3989.95     37.98 o 
  -4   4   9     8727.37     9370.49     73.07 o 
  -2   4   9      188.73      136.14      2.88 o 
   0   4   9      147.58      168.70      3.80 o 
   2   4   9      292.80      388.96      5.18 o 
   4   4   9      212.35      192.29      3.57 o 
   6   4   9      402.05      315.77      6.44 o 
   8   4   9     9067.03     9207.66     88.26 o 
  10   4   9       47.95       54.09      5.64 o 
  12   4   9       56.67       58.34      6.33 o 
  14   4   9      715.76      799.56     20.14 o 
  16   4   9        0.32      -12.77     12.77 o 
 -19   5   9      713.95      720.04     22.44 o 
 -17   5   9      186.70      183.78     11.05 o 
 -15   5   9     3557.71     3805.25     50.63 o 
 -13   5   9     3047.57     3091.08     37.86 o 
 -11   5   9       72.42       52.24      5.41 o 
  -9   5   9       50.64       53.74      4.26 o 
  -7   5   9     2529.47     2498.78     26.58 o 
  -5   5   9     2145.21     2153.90     22.90 o 
  -3   5   9     1572.53     1599.46     16.80 o 
  -1   5   9     1457.75     1343.87     12.77 o 
   1   5   9      502.13      467.33      5.87 o 
   3   5   9       84.13       68.59      2.65 o 
   5   5   9      598.00      532.35      7.60 o 
   7   5   9     3211.91     3286.14     34.75 o 
   9   5   9     1877.46     1908.21     26.12 o 
  11   5   9       35.75       29.34      5.52 o 
  13   5   9        0.09        4.37      8.29 o 
  15   5   9      374.18      404.61     18.76 o 
 -18   6   9      333.54      294.60     15.31 o 
 -16   6   9       95.51       95.74     10.70 o 
 -14   6   9      301.62      311.97     11.16 o 
 -12   6   9     3576.40     3608.12     45.00 o 
 -10   6   9     3962.65     4149.33     52.71 o 
  -8   6   9      552.12      545.00      8.40 o 
  -6   6   9        0.04        3.68      2.99 o 
  -4   6   9       76.66       89.30      3.68 o 
  -2   6   9     1087.45     1240.99     14.73 o 
   0   6   9     1561.89     1563.67     15.65 o 
   2   6   9     1200.90     1204.97     13.12 o 
   4   6   9     1190.43     1226.84     14.15 o 
   6   6   9      687.52      689.31     11.51 o 
   8   6   9       96.40       99.08      5.75 o 
  10   6   9      468.53      472.97     12.89 o 
  12   6   9      551.18      585.74     16.92 o 
  14   6   9        0.60        4.37      9.32 o 
 -17   7   9       61.99       31.99     10.24 o 
 -15   7   9      141.42      116.23     11.16 o 
 -13   7   9       19.70       34.75      7.83 o 
 -11   7   9        0.62        1.04      5.87 o 
  -9   7   9      468.78      401.73     11.05 o 
  -7   7   9        0.84        4.60      3.57 o 
  -5   7   9      598.16      533.84      9.21 o 
  -3   7   9     3570.05     3553.81     37.28 o 
  -1   7   9     1259.80     1229.60     14.96 o 
   1   7   9        0.16       -1.61      2.53 o 
   3   7   9     1878.87     1916.26     22.44 o 
   5   7   9       41.46       36.13      4.60 o 
   7   7   9      353.53      361.23     10.59 o 
   9   7   9      477.84      488.85     14.15 o 
  11   7   9        0.29       12.20      8.98 o 
  13   7   9      327.97      361.23     17.49 o 
 -16   8   9        0.10        8.52     11.05 o 
 -14   8   9        0.54       -2.76      7.71 o 
 -12   8   9       47.80       34.18      7.83 o 
 -10   8   9      170.35      163.18      9.44 o 
  -8   8   9      376.69      352.94     12.43 o 
  -6   8   9      881.15      839.72     16.00 o 
  -4   8   9       41.18       21.86      4.14 o 
  -2   8   9      106.44      130.04      4.26 o 
   0   8   9     2663.15     2768.06     35.33 o 
   2   8   9     1781.34     1795.66     23.02 o 
   4   8   9       13.61       23.36      4.95 o 
   6   8   9       36.42       40.16      6.67 o 
   8   8   9      328.73      304.72     11.97 o 
  10   8   9     1277.64     1389.09     29.46 o 
  12   8   9      131.95      133.83     13.23 o 
 -15   9   9      299.22      309.90     15.88 o 
 -13   9   9       69.98       63.29      9.32 o 
 -11   9   9      274.57      242.70     11.62 o 
  -9   9   9       31.81       41.77      8.06 o 
  -7   9   9     1047.49     1066.42     23.25 o 
  -5   9   9      552.03      619.23     16.69 o 
  -3   9   9     2443.74     2510.75     38.90 o 
  -1   9   9       96.65       83.55      9.09 o 
   1   9   9      100.31       85.50      6.90 o 
   3   9   9       21.81       25.43      6.21 o 
   5   9   9     2478.19     2615.82     42.58 o 
   7   9   9      504.70      489.19     17.15 o 
   9   9   9      310.06      305.07     16.00 o 
  11   9   9       32.42       37.05     15.19 o 
 -12  10   9      339.87      352.02     16.23 o 
 -10  10   9      565.73      631.08     21.63 o 
  -8  10   9      413.02      380.33     18.53 o 
  -6  10   9       20.75       15.77      9.67 o 
  -4  10   9     1152.47     1150.89     27.85 o 
  -2  10   9      595.27      686.32     18.87 o 
   0  10   9      228.90      231.65     11.51 o 
   2  10   9      591.47      569.86     14.61 o 
   4  10   9       11.78        4.95      8.63 o 
   6  10   9        4.68       21.86     10.59 o 
   8  10   9      183.24      166.86     16.11 o 
  -9  11   9      273.90      282.97     20.14 o 
  -7  11   9     1915.88     2182.90     49.02 o 
  -5  11   9      354.13      360.54     19.56 o 
  -3  11   9      211.04      197.36     14.73 o 
  -1  11   9       18.53       11.16      9.67 o 
   1  11   9       75.83       75.95     11.39 o 
   3  11   9      375.47      427.17     17.72 o 
   5  11   9      738.51      733.73     26.93 o 
  -4  12   9      242.69      232.69     17.38 o 
  -2  12   9      430.23      417.27     22.44 o 
   0  12   9     1218.72     1333.63     37.05 o 
 -22   0  10       34.39        5.18     18.41 o 
 -20   0  10       46.72       18.30     13.35 o 
 -18   0  10      146.54      139.47     16.23 o 
 -16   0  10     1358.47     1301.41     26.58 o 
 -14   0  10     2442.45     2412.70     36.02 o 
 -12   0  10     1114.16     1229.83     23.13 o 
 -10   0  10     1066.58     1114.18     17.38 o 
  -8   0  10      312.27      314.39      8.75 o 
  -6   0  10      655.41      537.87     10.24 o 
  -4   0  10       20.80        9.44      2.76 o 
  -2   0  10    37859.07    38925.60    411.40 o 
   0   0  10      106.33       99.43      3.80 o 
   2   0  10     1940.59     2180.25     24.40 o 
   4   0  10    15733.94    16425.98    190.22 o 
   6   0  10      855.90      733.85     14.73 o 
   8   0  10       99.62       58.23      5.06 o 
  10   0  10      102.51       79.75      6.44 o 
  12   0  10        0.26       10.36      7.60 o 
  14   0  10     1336.12     1275.86     34.29 o 
  16   0  10      960.33     1111.53     37.98 o 
 -21   1  10      478.36      482.06     21.52 o 
 -19   1  10      331.12      359.62     14.84 o 
 -17   1  10       29.98       36.48      6.10 o 
 -15   1  10      270.37      244.08      6.79 o 
 -13   1  10     6293.86     6585.28     66.51 o 
 -11   1  10      158.27      136.83      4.26 o 
  -9   1  10      114.49       78.25      2.88 o 
  -7   1  10        6.76        6.90      1.96 o 
  -5   1  10     3769.22     4000.88     33.49 o 
  -3   1  10     1264.89     1205.78     11.62 o 
  -1   1  10    20510.20    20729.63    143.85 o 
   1   1  10    25104.43    26515.70    182.74 o 
   3   1  10      184.20      117.49      2.99 o 
   5   1  10     3836.13     3947.83     36.02 o 
   7   1  10     1560.26     1533.98     17.26 o 
   9   1  10      224.39      232.34      4.95 o 
  11   1  10     3354.17     3227.10     40.28 o 
  13   1  10       85.77       85.27      7.83 o 
  15   1  10        1.78       -4.14      7.02 o 
  17   1  10      398.69      386.77     16.80 o 
 -20   2  10      169.98      147.07     11.85 o 
 -18   2  10      193.11      171.00      9.90 o 
 -16   2  10      418.13      413.59     10.82 o 
 -14   2  10      873.25      881.37     12.54 o 
 -12   2  10       21.55       16.92      2.53 o 
 -10   2  10      143.43      152.36      4.37 o 
  -8   2  10       35.39       55.47      2.65 o 
  -6   2  10     2037.90     2525.71     22.32 o 
  -4   2  10     3369.84     3135.85     27.16 o 
  -2   2  10    15976.15    16986.17    118.76 o 
   0   2  10     2593.36     2871.06     21.17 o 
   2   2  10        3.23        2.99      1.38 o 
   4   2  10     3212.12     3183.95     27.85 o 
   6   2  10     4904.82     4838.64     45.80 o 
   8   2  10     1292.21     1234.89     15.31 o 
  10   2  10       44.03       50.17      4.37 o 
  12   2  10      240.40      227.74      9.09 o 
  14   2  10       76.52       74.11      8.17 o 
  16   2  10       43.27       51.09     12.31 o 
 -21   3  10     1758.24     1978.98     44.19 o 
 -19   3  10      405.15      455.13     16.34 o 
 -17   3  10      431.34      438.56     13.35 o 
 -15   3  10      359.05      317.61      9.67 o 
 -13   3  10     1019.56     1086.21     17.38 o 
 -11   3  10     1866.11     1845.49     21.06 o 
  -9   3  10      373.91      251.79      4.60 o 
  -7   3  10      181.53      190.68      4.03 o 
  -5   3  10       46.29       59.38      2.19 o 
  -3   3  10      507.53      375.50      5.18 o 
  -1   3  10     3501.87     3253.23     25.43 o 
   1   3  10      496.11      433.84      5.41 o 
   3   3  10      243.48      297.13      4.95 o 
   5   3  10       25.25       27.04      2.88 o 
   7   3  10     2561.46     2492.68     25.43 o 
   9   3  10     2890.51     2873.24     31.76 o 
  11   3  10      140.40      129.12      6.79 o 
  13   3  10      308.20      283.43     10.36 o 
  15   3  10      661.64      643.97     20.60 o 
 -20   4  10      156.78      151.67     15.65 o 
 -18   4  10     1508.71     1615.11     28.88 o 
 -16   4  10      827.46      891.50     18.99 o 
 -14   4  10      437.34      392.18     11.05 o 
 -12   4  10      264.21      245.00      8.06 o 
 -10   4  10      245.58      304.49      6.90 o 
  -8   4  10     1450.03     1472.64     15.19 o 
  -6   4  10    16970.82    17132.78    155.01 o 
  -4   4  10     2412.37     2325.48     21.52 o 
  -2   4  10     1666.88     1800.96     16.46 o 
   0   4  10     1074.60     1152.84     11.97 o 
   2   4  10     2280.33     2232.49     19.91 o 
   4   4  10     3881.58     3854.50     34.06 o 
   6   4  10     3636.53     3527.34     35.67 o 
   8   4  10     2343.64     2366.44     28.54 o 
  10   4  10     2101.62     2218.68     30.27 o 
  12   4  10     1135.79     1202.78     22.44 o 
  14   4  10       85.00       74.45      9.55 o 
  16   4  10      140.89      182.51     18.64 o 
 -19   5  10       61.64       79.52     11.74 o 
 -17   5  10      216.67      209.21     11.05 o 
 -15   5  10     1660.00     1722.47     27.27 o 
 -13   5  10        2.34        6.44      5.29 o 
 -11   5  10       65.64       59.15      6.10 o 
  -9   5  10     7969.05     8071.85     76.53 o 
  -7   5  10      447.13      490.00      7.60 o 
  -5   5  10      403.65      537.18      8.17 o 
  -3   5  10     4985.09     5053.61     46.15 o 
  -1   5  10      678.13      735.57      8.86 o 
   1   5  10      603.06      491.61      7.25 o 
   3   5  10     3327.56     3134.35     27.96 o 
   5   5  10     1792.79     1712.69     19.10 o 
   7   5  10     6555.02     6657.09     68.59 o 
   9   5  10      902.40      903.70     15.77 o 
  11   5  10      688.07      659.39     16.69 o 
  13   5  10      397.89      372.04     16.80 o 
  15   5  10       13.85       16.00     12.54 o 
 -18   6  10      655.55      684.59     21.63 o 
 -16   6  10       33.70       57.08      9.44 o 
 -14   6  10      434.84      411.52     11.85 o 
 -12   6  10      537.39      498.05     12.54 o 
 -10   6  10       17.34        9.32      4.83 o 
  -8   6  10     1528.47     1481.96     20.48 o 
  -6   6  10     2584.66     2628.36     29.00 o 
  -4   6  10      754.17      666.76      9.90 o 
  -2   6  10      108.05      118.99      4.14 o 
   0   6  10      506.25      444.20      7.36 o 
   2   6  10       75.94       64.33      2.65 o 
   4   6  10     1312.40     1299.45     16.92 o 
   6   6  10       44.56       33.72      4.95 o 
   8   6  10      308.47      293.56     10.01 o 
  10   6  10      720.85      728.32     16.57 o 
  12   6  10        0.40        8.17      9.21 o 
  14   6  10      304.66      313.47     16.34 o 
 -17   7  10      137.63      133.83     12.08 o 
 -15   7  10       17.10       18.64      8.75 o 
 -13   7  10       19.47       23.59      7.36 o 
 -11   7  10       47.05       33.14      7.02 o 
  -9   7  10      848.46      824.76     16.46 o 
  -7   7  10      586.66      520.03     10.24 o 
  -5   7  10      146.33      109.44      4.72 o 
  -3   7  10      132.52      127.97      5.18 o 
  -1   7  10      392.65      357.31      7.71 o 
   1   7  10     1598.44     1564.36     18.76 o 
   3   7  10      561.06      528.78     10.82 o 
   5   7  10        0.78        4.26      4.72 o 
   7   7  10      641.95      601.16     13.81 o 
   9   7  10      250.26      235.68     10.70 o 
  11   7  10       91.12       74.92     10.13 o 
  13   7  10        1.88       -3.22     10.93 o 
 -16   8  10        2.57        1.50      9.67 o 
 -14   8  10        3.68        2.53      8.17 o 
 -12   8  10      169.42      152.59     10.24 o 
 -10   8  10      615.33      658.36     16.69 o 
  -8   8  10       23.69       25.32      6.90 o 
  -6   8  10        8.36        3.22      4.83 o 
  -4   8  10     2343.45     2295.67     32.68 o 
  -2   8  10      440.00      409.21     10.82 o 
   0   8  10        6.15        8.52      3.57 o 
   2   8  10     2049.98     2093.71     28.31 o 
   4   8  10      286.10      276.07      9.90 o 
   6   8  10      437.16      473.43     12.77 o 
   8   8  10      312.89      339.02     13.12 o 
  10   8  10       24.79       21.52      8.86 o 
  12   8  10      129.91      127.51     14.50 o 
 -15   9  10      134.54      120.60     14.27 o 
 -13   9  10        5.97       19.10      9.09 o 
 -11   9  10       44.69       35.79      8.52 o 
  -9   9  10        7.33       16.69      7.02 o 
  -7   9  10       39.56       45.00      7.36 o 
  -5   9  10       79.79       79.52      8.17 o 
  -3   9  10      826.88      803.70     18.07 o 
  -1   9  10       58.76       55.81      7.83 o 
   1   9  10       10.77        9.21      6.21 o 
   3   9  10     1067.23     1088.17     23.25 o 
   5   9  10      250.42      275.15     13.00 o 
   7   9  10       43.98       51.67     10.82 o 
   9   9  10       68.74       37.75     11.51 o 
 -12  10  10       61.11       62.37     11.85 o 
 -10  10  10       28.78       15.19     11.74 o 
  -8  10  10       27.55       33.83     10.70 o 
  -6  10  10      331.14      328.89     19.10 o 
  -4  10  10       39.56       27.27      8.98 o 
  -2  10  10       36.27       26.70      7.94 o 
   0  10  10       62.76       67.67      9.44 o 
   2  10  10       45.86       24.86      7.36 o 
   4  10  10       23.17       34.29      8.29 o 
   6  10  10       46.00       39.70     10.82 o 
   8  10  10      131.14      138.09     16.23 o 
  -9  11  10      261.33      216.69     18.41 o 
  -7  11  10        8.92       30.38     12.31 o 
  -5  11  10       29.57       22.21     12.89 o 
  -3  11  10        5.92       11.74     10.82 o 
  -1  11  10       81.06       67.44     11.05 o 
   1  11  10       37.46       34.52     10.93 o 
   3  11  10      103.97       77.68     13.12 o 
   5  11  10      176.74      148.45     16.34 o 
  -4  12  10       32.20       44.65     16.46 o 
  -2  12  10       11.25       13.92     13.69 o 
 -21   1  11       73.58       62.26     12.20 o 
 -19   1  11      300.26      262.03     13.69 o 
 -17   1  11      512.69      469.05     12.08 o 
 -15   1  11      601.61      615.78     11.51 o 
 -13   1  11       46.24       32.11      4.26 o 
 -11   1  11     1473.78     1560.67     18.99 o 
  -9   1  11      456.37      488.62      8.29 o 
  -7   1  11      157.01      198.62      4.49 o 
  -5   1  11      193.32      224.63      4.37 o 
  -3   1  11      378.27      437.41      5.64 o 
  -1   1  11      219.90      279.06      4.60 o 
   1   1  11      248.08      223.36      4.03 o 
   3   1  11       68.26       27.96      2.42 o 
   5   1  11      369.82      383.32      7.36 o 
   7   1  11      243.35      197.70      5.18 o 
   9   1  11      425.04      436.26      8.86 o 
  11   1  11      771.29      750.76     14.84 o 
  13   1  11      223.93      197.13     10.13 o 
  15   1  11      118.14      121.06     10.93 o 
 -20   2  11        8.60       18.64     11.97 o 
 -18   2  11      252.46      221.64     10.13 o 
 -16   2  11        9.91       10.01      5.29 o 
 -14   2  11     1940.00     1981.05     24.28 o 
 -12   2  11      693.25      713.25     10.70 o 
 -10   2  11      822.90      795.07     10.59 o 
  -8   2  11      668.55      693.22      9.21 o 
  -6   2  11     2250.71     2325.13     23.71 o 
  -4   2  11     3640.68     3613.30     29.46 o 
  -2   2  11     6358.75     6782.52     49.83 o 
   0   2  11      350.13      466.18      5.52 o 
   2   2  11      152.44      110.93      2.99 o 
   4   2  11       54.05       58.80      2.88 o 
   6   2  11     1816.73     1792.21     19.45 o 
   8   2  11     2540.50     2410.52     26.35 o 
  10   2  11      207.39      190.57      7.02 o 
  12   2  11       55.75       49.14      6.44 o 
  14   2  11      254.62      259.73     11.85 o 
  16   2  11        8.69        1.15     11.16 o 
 -21   3  11      308.82      299.09     19.10 o 
 -19   3  11        2.65       -7.60      7.60 o 
 -17   3  11      408.19      375.73     12.31 o 
 -15   3  11      360.33      363.99     10.24 o 
 -13   3  11      348.42      323.71      8.75 o 
 -11   3  11     1172.12     1137.08     13.69 o 
  -9   3  11        0.91        2.42      2.19 o 
  -7   3  11      843.29      841.67     10.59 o 
  -5   3  11     2648.82     2810.53     25.32 o 
  -3   3  11     1524.25     1435.13     12.31 o 
  -1   3  11       43.06       35.44      2.65 o 
   1   3  11     1452.68     1448.70     14.73 o 
   3   3  11      557.74      490.23      8.06 o 
   5   3  11      337.18      265.48      5.64 o 
   7   3  11        8.93       13.12      3.34 o 
   9   3  11      253.21      204.38      6.33 o 
  11   3  11      201.87      192.18      8.40 o 
  13   3  11      233.89      221.64     11.28 o 
  15   3  11      568.70      661.58     21.40 o 
 -20   4  11      998.13     1036.50     28.08 o 
 -18   4  11       14.34       12.54      8.98 o 
 -16   4  11        4.03        6.33      6.67 o 
 -14   4  11      181.15      146.15      7.48 o 
 -12   4  11      778.82      716.24     13.92 o 
 -10   4  11     7220.77     7665.16     75.38 o 
  -8   4  11      613.10      549.03      7.36 o 
  -6   4  11      762.00      770.21     10.47 o 
  -4   4  11     3317.40     3456.22     31.53 o 
  -2   4  11     4015.98     4036.79     35.44 o 
   0   4  11        0.64       -2.42      2.42 o 
   2   4  11        3.58        4.26      2.30 o 
   4   4  11     3080.10     2911.45     30.15 o 
   6   4  11       64.10       73.42      3.91 o 
   8   4  11      368.43      390.23      8.86 o 
  10   4  11      920.63      892.77     16.46 o 
  12   4  11      170.58      160.76      9.90 o 
  14   4  11      183.76      124.74     13.35 o 
 -19   5  11      382.17      357.66     17.49 o 
 -17   5  11      305.85      275.49     13.58 o 
 -15   5  11        0.14       -5.98      5.98 o 
 -13   5  11       40.07       33.83      5.75 o 
 -11   5  11      210.63      218.99      8.40 o 
  -9   5  11        4.28       10.47      2.99 o 
  -7   5  11     1189.95     1258.14     14.73 o 
  -5   5  11     3477.63     3415.95     35.33 o 
  -3   5  11       24.98       21.06      2.99 o 
  -1   5  11      175.76      179.17      4.60 o 
   1   5  11     3325.93     3320.89     30.96 o 
   3   5  11     2008.76     1980.59     19.22 o 
   5   5  11      317.37      282.63      5.64 o 
   7   5  11      958.46      915.21     14.27 o 
   9   5  11     1396.38     1388.98     23.82 o 
  11   5  11      587.80      569.17     16.69 o 
  13   5  11       37.32       33.60     11.51 o 
  15   5  11     1458.05     1568.73     46.03 o 
 -18   6  11       67.52       49.48     10.24 o 
 -16   6  11      132.34      129.35     10.59 o 
 -14   6  11      361.75      318.30     10.93 o 
 -12   6  11       65.69       67.55      7.36 o 
 -10   6  11      839.87      758.93     16.23 o 
  -8   6  11      121.14      100.35      4.83 o 
  -6   6  11      258.77      299.09      6.44 o 
  -4   6  11       93.47      105.18      4.72 o 
  -2   6  11     3515.32     3606.51     37.05 o 
   0   6  11     3048.28     2966.23     30.15 o 
   2   6  11       68.35       76.76      3.91 o 
   4   6  11       28.24       21.52      3.91 o 
   6   6  11      698.29      663.53     13.00 o 
   8   6  11     2099.19     2205.11     32.11 o 
  10   6  11      425.72      449.38     14.61 o 
  12   6  11      571.61      512.90     18.53 o 
  14   6  11       83.75       82.28     13.23 o 
 -17   7  11      244.24      229.00     14.50 o 
 -15   7  11      452.58      412.90     14.84 o 
 -13   7  11      310.24      283.09     11.74 o 
 -11   7  11        6.78        8.40      6.56 o 
  -9   7  11      564.32      486.20     13.00 o 
  -7   7  11      116.99       87.34      5.18 o 
  -5   7  11     1225.80     1152.96     17.49 o 
  -3   7  11     2752.35     2775.31     32.68 o 
  -1   7  11     2265.15     2270.24     29.57 o 
   1   7  11       36.33       23.13      4.26 o 
   3   7  11        8.67       11.51      4.37 o 
   5   7  11     2037.07     2098.66     30.04 o 
   7   7  11      360.77      349.60     11.62 o 
   9   7  11      343.85      301.04     12.54 o 
  11   7  11        1.35       13.35     10.82 o 
  13   7  11      223.26      198.62     16.00 o 
 -16   8  11        4.70        5.06     10.59 o 
 -14   8  11      146.40      142.35     11.05 o 
 -12   8  11     1254.99     1294.39     25.89 o 
 -10   8  11        5.32        5.41      7.83 o 
  -8   8  11      151.51      136.25      9.44 o 
  -6   8  11      114.02       66.97      6.33 o 
  -4   8  11      345.33      375.73      9.90 o 
  -2   8  11      108.84      119.91      7.25 o 
   0   8  11      895.99      906.46     16.11 o 
   2   8  11     1616.06     1738.35     25.66 o 
   4   8  11        5.15       -1.15      6.10 o 
   6   8  11       79.91      107.71      8.52 o 
   8   8  11     1348.01     1479.89     29.92 o 
  10   8  11      755.25      760.66     23.59 o 
 -15   9  11       14.21       19.33     10.93 o 
 -13   9  11       52.99       51.32      9.78 o 
 -11   9  11       63.04       66.40      9.32 o 
  -9   9  11      329.72      344.43     14.27 o 
  -7   9  11     1054.71     1167.69     25.55 o 
  -5   9  11       40.10       44.42      6.21 o 
  -3   9  11      688.44      694.95     18.18 o 
  -1   9  11      148.95      144.77      9.44 o 
   1   9  11      626.77      672.86     16.23 o 
   3   9  11       98.42      119.80     10.01 o 
   5   9  11     3834.24     4221.95     71.81 o 
   7   9  11      462.57      471.70     20.83 o 
   9   9  11       11.00       13.58     11.05 o 
 -12  10  11      601.77      696.45     24.86 o 
 -10  10  11      487.80      464.68     23.25 o 
  -8  10  11      578.88      624.29     25.32 o 
  -6  10  11       96.09       61.68     12.54 o 
  -4  10  11      785.39      797.94     24.05 o 
  -2  10  11      976.86     1116.48     25.20 o 
   0  10  11      700.35      700.70     19.22 o 
   2  10  11      539.08      493.57     16.11 o 
   4  10  11      115.05       90.22     10.13 o 
   6  10  11       38.78       55.24     11.51 o 
   8  10  11      371.72      388.04     28.54 o 
  -9  11  11      680.51      703.12     27.50 o 
  -7  11  11     1305.99     1392.89     41.31 o 
  -5  11  11      747.95      839.60     28.42 o 
  -3  11  11       23.12       42.58     13.69 o 
  -1  11  11      360.99      433.84     18.99 o 
   1  11  11      560.04      616.35     21.63 o 
   3  11  11       78.09       75.15     13.23 o 
 -22   0  12      101.11       94.13     17.26 o 
 -20   0  12     1560.25     1564.36     50.86 o 
 -18   0  12     1716.49     1824.78     52.01 o 
 -16   0  12       28.82       20.14      6.10 o 
 -14   0  12     4423.21     4700.90     77.10 o 
 -12   0  12      685.23      696.56     16.92 o 
 -10   0  12       72.16       70.08      4.60 o 
  -8   0  12     1871.54     1864.59     32.11 o 
  -6   0  12     5486.86     5649.48     69.97 o 
  -4   0  12      442.28      404.27      8.63 o 
  -2   0  12     9653.09     9991.45    103.80 o 
   0   0  12     2455.90     2566.33     29.46 o 
   2   0  12      622.11      476.42      8.86 o 
   4   0  12     1227.34     1089.78     18.41 o 
   6   0  12     5923.23     5863.40     80.55 o 
   8   0  12      110.03      134.76      5.29 o 
  10   0  12       21.12        9.67      7.36 o 
  12   0  12      133.13      145.92     12.89 o 
  14   0  12       67.68       72.38     13.92 o 
  16   0  12       46.33       49.83     14.61 o 
 -21   1  12     1447.81     1532.60     35.44 o 
 -19   1  12      167.29      185.39     12.54 o 
 -17   1  12     1880.82     1883.24     27.27 o 
 -15   1  12      995.20      963.19     15.65 o 
 -13   1  12      204.85      207.25      6.90 o 
 -11   1  12       88.90      111.85      4.37 o 
  -9   1  12      857.05      931.20     13.46 o 
  -7   1  12     1501.90     1456.53     17.72 o 
  -5   1  12       50.55       70.43      3.45 o 
  -3   1  12    10732.52    11263.97     83.66 o 
  -1   1  12     4824.25     4429.54     35.90 o 
   1   1  12     2704.18     2540.67     22.56 o 
   3   1  12       46.37       38.90      2.76 o 
   5   1  12     3121.06     2993.61     34.87 o 
   7   1  12     2841.83     2900.52     32.34 o 
   9   1  12     1747.40     1639.39     22.21 o 
  11   1  12      326.26      291.37     10.47 o 
  13   1  12        5.89        6.44      6.90 o 
  15   1  12       93.86       71.12     10.70 o 
 -20   2  12       11.18       -5.75      9.78 o 
 -18   2  12      225.19      211.74      9.67 o 
 -16   2  12      588.68      580.91     12.66 o 
 -14   2  12      868.03      864.92     14.04 o 
 -12   2  12     1350.08     1415.33     17.95 o 
 -10   2  12      333.95      344.31      6.90 o 
  -8   2  12     3660.54     3493.39     37.52 o 
  -6   2  12     9945.90    10192.37     97.01 o 
  -4   2  12      597.04      548.00      7.13 o 
  -2   2  12      117.08      112.55      3.11 o 
   0   2  12        0.42        4.49      1.61 o 
   2   2  12      771.61      728.44      9.09 o 
   4   2  12      117.95      105.18      4.37 o 
   6   2  12     9577.18     9471.07     83.78 o 
   8   2  12       57.98       28.31      3.68 o 
  10   2  12       24.03       36.02      5.29 o 
  12   2  12      496.59      513.59     14.27 o 
  14   2  12      519.48      560.19     19.45 o 
  16   2  12      159.94      167.44     15.54 o 
 -21   3  12        9.17        7.48     13.35 o 
 -19   3  12       27.31       17.61      8.52 o 
 -17   3  12      268.22      292.99     11.39 o 
 -15   3  12      197.27      197.36      8.52 o 
 -13   3  12     1554.21     1572.30     19.79 o 
 -11   3  12     5342.45     5295.73     48.56 o 
  -9   3  12     5747.82     5837.28     53.17 o 
  -7   3  12       56.36       55.35      3.11 o 
  -5   3  12     3832.47     3699.50     32.91 o 
  -3   3  12     8319.91     8708.11     66.17 o 
  -1   3  12     4165.98     4301.35     39.59 o 
   1   3  12       24.71       30.61      2.65 o 
   3   3  12     1545.94     1492.20     18.07 o 
   5   3  12      864.82      769.63     10.93 o 
   7   3  12      135.22      121.52      5.06 o 
   9   3  12     2511.34     2488.66     29.23 o 
  11   3  12      301.70      339.02     11.16 o 
  13   3  12      158.58      136.48     10.82 o 
  15   3  12        0.89       -8.75      9.44 o 
 -20   4  12        5.52        3.11     11.05 o 
 -18   4  12      101.68       69.62      9.55 o 
 -16   4  12       43.55       30.73      6.44 o 
 -14   4  12     2184.49     2196.59     31.42 o 
 -12   4  12      404.66      373.89     10.24 o 
 -10   4  12     1393.06     1476.21     15.88 o 
  -8   4  12      717.04      687.59      9.67 o 
  -6   4  12     3591.48     3335.97     33.14 o 
  -4   4  12     2369.77     2316.96     23.13 o 
  -2   4  12      436.26      482.63      7.25 o 
   0   4  12     2101.76     2031.34     21.40 o 
   2   4  12     5244.78     5051.54     44.88 o 
   4   4  12      529.87      481.71      8.86 o 
   6   4  12        0.41       -1.61      2.88 o 
   8   4  12       83.33       80.78      5.29 o 
  10   4  12       13.04       13.92      6.67 o 
  12   4  12      450.20      446.96     15.19 o 
  14   4  12      521.21      490.34     22.32 o 
 -19   5  12       57.16       35.33      9.78 o 
 -17   5  12      628.35      569.29     17.72 o 
 -15   5  12       63.21       65.25      7.60 o 
 -13   5  12      663.62      656.86     14.04 o 
 -11   5  12      290.82      263.30      9.21 o 
  -9   5  12     4264.08     4183.97     41.77 o 
  -7   5  12     1184.20     1247.43     15.88 o 
  -5   5  12      443.80      412.32      7.60 o 
  -3   5  12     3653.14     3470.49     34.64 o 
  -1   5  12    13873.38    13797.62    125.43 o 
   1   5  12     1165.85     1151.46     13.58 o 
   3   5  12     1971.85     1909.01     20.25 o 
   5   5  12     7402.74     7476.90     78.60 o 
   7   5  12     1390.82     1378.51     20.60 o 
   9   5  12      361.76      358.46     12.43 o 
  11   5  12       52.07       52.59      8.29 o 
  13   5  12      409.44      374.35     20.25 o 
 -18   6  12      288.33      267.44     15.77 o 
 -16   6  12      347.09      382.06     15.08 o 
 -14   6  12      751.64      694.03     16.23 o 
 -12   6  12       13.88       19.45      6.90 o 
 -10   6  12      328.64      312.43     10.13 o 
  -8   6  12      110.00       87.00      5.06 o 
  -6   6  12     2913.99     2862.43     31.19 o 
  -4   6  12     5809.67     5821.63     59.61 o 
  -2   6  12     6361.35     6298.16     65.25 o 
   0   6  12     1260.90     1272.87     16.00 o 
   2   6  12    10774.81    10882.03     97.70 o 
   4   6  12     2628.74     2640.33     32.57 o 
   6   6  12      101.20      115.88      7.02 o 
   8   6  12        0.65       -4.95      5.64 o 
  10   6  12      360.62      329.35     13.46 o 
  12   6  12       38.26       37.05     10.93 o 
 -17   7  12        3.67        0.23     10.70 o 
 -15   7  12       95.78       91.49      9.32 o 
 -13   7  12        0.18       -1.73      6.79 o 
 -11   7  12       65.37       56.04      8.52 o 
  -9   7  12       98.54       67.32      6.90 o 
  -7   7  12      107.91      103.80      5.98 o 
  -5   7  12     2602.93     2517.42     32.45 o 
  -3   7  12      216.60      225.44      7.48 o 
  -1   7  12     1672.55     1554.92     25.43 o 
   1   7  12      997.10      886.90     14.38 o 
   3   7  12     2297.10     2285.20     29.80 o 
   5   7  12      788.55      789.77     15.77 o 
   7   7  12      219.88      196.67      9.78 o 
   9   7  12      135.66      114.16     10.24 o 
  11   7  12       44.14       44.88     10.93 o 
 -16   8  12       34.10       28.77     10.82 o 
 -14   8  12       12.76        8.40      8.98 o 
 -12   8  12      734.53      777.81     20.14 o 
 -10   8  12       78.95       33.83      8.52 o 
  -8   8  12       23.08       20.25      7.48 o 
  -6   8  12      201.58      184.35      8.06 o 
  -4   8  12        2.59       -0.12      4.83 o 
  -2   8  12        2.28       17.03      5.98 o 
   0   8  12        0.01        0.69      4.72 o 
   2   8  12     2165.07     2153.90     30.96 o 
   4   8  12       29.26       28.19      6.79 o 
   6   8  12      491.79      481.02     14.96 o 
   8   8  12      231.19      226.47     13.23 o 
  10   8  12      734.76      762.73     23.71 o 
 -15   9  12       22.52       14.38      9.78 o 
 -13   9  12       35.61       29.92      9.44 o 
 -11   9  12      229.18      210.13     11.74 o 
  -9   9  12      157.42      155.01     11.62 o 
  -7   9  12       43.08       50.98      8.86 o 
  -5   9  12      158.97      160.88      9.32 o 
  -3   9  12        5.56       12.66      8.06 o 
  -1   9  12       96.00       92.75      8.86 o 
   1   9  12       22.86       22.67      7.48 o 
   3   9  12     1557.47     1720.06     35.56 o 
   5   9  12       32.09       37.86     11.39 o 
   7   9  12      370.01      374.23     18.18 o 
   9   9  12       92.47      124.51     17.26 o 
 -12  10  12        0.60      -13.00     13.00 o 
 -10  10  12      349.19      360.08     20.48 o 
  -8  10  12       15.99        5.06     10.13 o 
  -6  10  12      128.74       68.36     13.12 o 
  -4  10  12      162.19      181.02     12.89 o 
  -2  10  12       15.35       19.10      8.86 o 
   0  10  12       66.05       74.68     10.59 o 
   2  10  12        6.22       21.06      8.98 o 
   4  10  12       27.73       33.60     10.59 o 
   6  10  12       66.79       77.10     12.54 o 
  -9  11  12        6.58        5.29     14.27 o 
  -7  11  12       68.70       63.41     16.57 o 
  -5  11  12       54.11       41.08     12.08 o 
  -3  11  12      403.67      457.32     21.29 o 
  -1  11  12      688.25      760.08     26.93 o 
   1  11  12      141.66      139.82     14.50 o 
   3  11  12       84.92       84.81     13.23 o 
 -21   1  13       53.93       32.11     12.43 o 
 -19   1  13       18.25       22.67     10.24 o 
 -17   1  13      137.83      124.97      7.60 o 
 -15   1  13        3.00        0.81      4.60 o 
 -13   1  13      123.44      130.96      5.18 o 
 -11   1  13        7.14        6.10      1.73 o 
  -9   1  13       34.32       18.30      3.22 o 
  -7   1  13       39.55       62.83      3.91 o 
  -5   1  13      246.38      228.08      5.41 o 
  -3   1  13       83.50       49.37      2.88 o 
  -1   1  13     1153.12     1408.08     15.54 o 
   1   1  13      121.10      139.01      3.91 o 
   3   1  13     3089.35     3008.46     30.96 o 
   5   1  13      117.62      148.79      6.33 o 
   7   1  13      435.12      381.48      9.44 o 
   9   1  13      133.61      102.99      6.56 o 
  11   1  13        4.07       -0.81      6.44 o 
  13   1  13        0.73       21.06      8.52 o 
  15   1  13       67.18       35.56     11.62 o 
 -20   2  13        2.35        2.07      9.67 o 
 -18   2  13       50.37       31.65      6.79 o 
 -16   2  13       29.67       32.91      6.44 o 
 -14   2  13       81.36       71.58      5.75 o 
 -12   2  13     1087.66     1019.35     14.96 o 
 -10   2  13       56.76       51.44      3.57 o 
  -8   2  13      210.37      229.92      5.75 o 
  -6   2  13     2224.51     2201.88     24.63 o 
  -4   2  13     1915.84     2446.42     24.28 o 
  -2   2  13     1970.08     1965.17     18.87 o 
   0   2  13       89.21      109.90      3.11 o 
   2   2  13       57.57       43.38      2.76 o 
   4   2  13      368.39      389.77      8.17 o 
   6   2  13     3846.93     3947.49     41.54 o 
   8   2  13        0.50        0.81      4.26 o 
  10   2  13      151.61      120.60      7.71 o 
  12   2  13       31.32       47.41      7.48 o 
  14   2  13       40.28       27.27      9.21 o 
 -21   3  13       92.73       96.66     16.23 o 
 -19   3  13      197.99      175.95     11.51 o 
 -17   3  13      117.00      109.78      8.75 o 
 -15   3  13     1978.60     2061.14     30.27 o 
 -13   3  13        9.18        8.52      3.68 o 
 -11   3  13     2279.79     2347.80     24.17 o 
  -9   3  13        2.68       17.49      2.99 o 
  -7   3  13      144.69      113.12      4.26 o 
  -5   3  13      135.73      126.47      4.26 o 
  -3   3  13      883.61      846.74      9.90 o 
  -1   3  13      954.73     1064.12     13.12 o 
   1   3  13     2661.95     2897.41     28.54 o 
   3   3  13      995.41      978.84     14.27 o 
   5   3  13      265.87      223.82      6.21 o 
   7   3  13      107.02      114.04      5.29 o 
   9   3  13      283.72      227.51      8.75 o 
  11   3  13      110.27       95.17      7.83 o 
  13   3  13       50.05       17.26      9.55 o 
  15   3  13      146.04      147.18     15.42 o 
 -20   4  13        1.21       -5.52     11.16 o 
 -18   4  13        9.99       -8.29      8.29 o 
 -16   4  13        9.61       12.20      6.67 o 
 -14   4  13     1000.52      985.40     18.41 o 
 -12   4  13     3006.68     3001.44     41.43 o 
 -10   4  13     2486.28     2526.75     26.81 o 
  -8   4  13      330.69      355.01      6.44 o 
  -6   4  13     1284.94     1363.55     16.46 o 
  -4   4  13     1687.91     1644.45     18.30 o 
  -2   4  13     5284.83     5110.34     48.45 o 
   0   4  13      170.59      172.85      5.18 o 
   2   4  13       18.82       31.53      3.22 o 
   4   4  13     1220.14     1275.28     17.26 o 
   6   4  13      489.07      457.09     10.13 o 
   8   4  13     1049.01     1064.46     19.22 o 
  10   4  13     4814.58     5173.75     72.96 o 
  12   4  13      113.08       87.69     11.28 o 
  14   4  13      617.58      656.05     27.62 o 
 -19   5  13       63.86       41.31     10.59 o 
 -17   5  13       11.22       13.81      8.75 o 
 -15   5  13      323.55      307.83     11.62 o 
 -13   5  13      594.79      543.85     14.27 o 
 -11   5  13        4.14        0.81      5.52 o 
  -9   5  13      120.93      119.68      4.72 o 
  -7   5  13      161.27      163.98      5.29 o 
  -5   5  13      574.34      585.05      9.67 o 
  -3   5  13      184.28      170.20      5.18 o 
  -1   5  13      605.60      601.85      9.67 o 
   1   5  13      197.22      158.46      5.06 o 
   3   5  13     1089.70     1062.05     13.92 o 
   5   5  13        2.35       -4.37      4.49 o 
   7   5  13     2166.81     2193.94     29.11 o 
   9   5  13      278.14      242.58     11.39 o 
  11   5  13      367.40      329.12     14.27 o 
  13   5  13     1015.04     1055.49     36.02 o 
 -18   6  13       51.79       56.50     11.62 o 
 -16   6  13        2.75        5.52      8.63 o 
 -14   6  13      200.56      176.07     10.36 o 
 -12   6  13      841.86      801.28     17.61 o 
 -10   6  13      901.81      859.28     17.84 o 
  -8   6  13      828.17      773.09     13.58 o 
  -6   6  13     4836.92     5162.24     52.71 o 
  -4   6  13     4703.84     5187.21     56.50 o 
  -2   6  13        0.30        3.57      4.26 o 
   0   6  13     1196.00     1213.83     16.34 o 
   2   6  13      217.39      201.73      6.67 o 
   4   6  13       79.42       63.18      5.75 o 
   6   6  13        2.15       -1.73      5.18 o 
   8   6  13     1397.90     1374.59     28.65 o 
  10   6  13      763.23      813.13     23.25 o 
  12   6  13      120.64      111.39     14.27 o 
 -17   7  13      386.15      335.68     17.38 o 
 -15   7  13       13.53        5.75      7.13 o 
 -13   7  13       46.02       46.72      9.21 o 
 -11   7  13      459.22      355.47     13.92 o 
  -9   7  13     1777.39     1757.34     31.88 o 
  -7   7  13      789.92      849.27     15.65 o 
  -5   7  13     2051.70     2116.84     29.92 o 
  -3   7  13       20.26       25.55      4.49 o 
  -1   7  13        4.54       23.71      5.41 o 
   1   7  13       22.10       41.08      4.95 o 
   3   7  13      497.94      449.38     11.74 o 
   5   7  13     1919.04     1933.41     29.57 o 
   7   7  13      692.40      707.03     17.38 o 
   9   7  13       16.95       31.19      9.90 o 
  11   7  13       47.51       55.35     12.20 o 
 -16   8  13      229.01      212.66     15.08 o 
 -14   8  13       27.93       38.21      9.09 o 
 -12   8  13      698.14      693.11     21.17 o 
 -10   8  13      308.21      298.62     13.23 o 
  -8   8  13      416.35      342.47     13.00 o 
  -6   8  13        7.68       13.00      5.75 o 
  -4   8  13      671.24      681.03     16.23 o 
  -2   8  13      811.52      864.34     19.45 o 
   0   8  13     1906.97     1837.43     28.19 o 
   2   8  13     1817.09     1861.49     30.27 o 
   4   8  13      180.09      183.66     11.05 o 
   6   8  13     1228.47     1278.39     28.88 o 
   8   8  13      950.77      904.28     27.50 o 
  10   8  13      158.59      130.27     13.81 o 
 -13   9  13        4.12       14.61     10.82 o 
 -11   9  13        0.15        2.76      9.32 o 
  -9   9  13      397.66      460.42     17.72 o 
  -7   9  13      115.66      140.16     11.97 o 
  -5   9  13      119.12      109.44      9.32 o 
  -3   9  13      274.74      248.34     12.66 o 
  -1   9  13       96.56       74.34      9.67 o 
   1   9  13      461.47      494.72     15.77 o 
   3   9  13     1422.46     1511.19     33.37 o 
   5   9  13      224.85      194.13     14.96 o 
   7   9  13        6.71       16.23     14.50 o 
 -12  10  13     1025.59     1103.59     35.10 o 
 -10  10  13       77.75       62.83     16.23 o 
  -8  10  13       93.66       81.70     14.15 o 
  -6  10  13      334.94      355.93     19.56 o 
  -4  10  13      500.69      528.32     20.25 o 
  -2  10  13      585.05      590.69     18.18 o 
   0  10  13      939.52      926.25     27.85 o 
   2  10  13       21.87        4.83      9.67 o 
   4  10  13      290.75      324.52     18.07 o 
   6  10  13      301.44      257.89     18.76 o 
  -7  11  13      674.55      765.03     30.38 o 
  -5  11  13      175.43      151.33     15.65 o 
  -3  11  13       44.20       60.99     15.08 o 
  -1  11  13      204.62      175.38     18.99 o 
   1  11  13       17.28       21.75     12.08 o 
 -20   0  14       33.54       34.18     14.61 o 
 -18   0  14      146.66      115.31     13.12 o 
 -16   0  14      205.18      217.38     12.43 o 
 -14   0  14        4.35        7.36      7.36 o 
 -12   0  14        8.04       -3.22      3.34 o 
 -10   0  14       13.44        4.83      5.29 o 
  -8   0  14        1.09        2.30      4.60 o 
  -6   0  14       45.78       52.82      5.29 o 
  -4   0  14     5980.99     6118.64     97.12 o 
  -2   0  14       13.63        2.88      3.45 o 
   0   0  14      386.34      358.93      9.55 o 
   2   0  14        8.52       -0.69      3.68 o 
   4   0  14     4742.38     4858.78     67.09 o 
   6   0  14     1778.59     1708.66     31.99 o 
   8   0  14      179.54      180.56     12.66 o 
  10   0  14     1004.15     1071.94     30.15 o 
  12   0  14     2038.61     1982.89     53.40 o 
  14   0  14      521.18      580.22     27.62 o 
 -21   1  14       44.16       63.18     14.38 o 
 -19   1  14        0.40        9.78      9.67 o 
 -17   1  14       14.03        5.18      5.64 o 
 -15   1  14     1224.27     1230.06     21.17 o 
 -13   1  14     1297.93     1342.49     17.95 o 
 -11   1  14      775.65      789.89     11.97 o 
  -9   1  14       12.63       11.39      3.45 o 
  -7   1  14      486.83      590.46     10.36 o 
  -5   1  14       34.63       58.80      4.03 o 
  -3   1  14     3591.61     3505.94     33.37 o 
  -1   1  14     4450.80     4466.94     40.74 o 
   1   1  14     2739.49     2587.62     26.01 o 
   3   1  14      813.93      730.05     11.05 o 
   5   1  14      877.03      890.47     14.73 o 
   7   1  14      938.27      937.76     16.11 o 
   9   1  14     3192.19     3066.92     42.12 o 
  11   1  14        8.45       13.69      7.36 o 
  13   1  14       64.69       69.97     10.93 o 
  15   1  14      250.13      186.31     15.54 o 
 -20   2  14      326.50      353.75     17.15 o 
 -18   2  14       37.12       26.47      6.79 o 
 -16   2  14      248.27      266.17     10.82 o 
 -14   2  14     1195.76     1193.35     18.53 o 
 -12   2  14        7.04       14.96      3.68 o 
 -10   2  14      586.22      627.17     10.93 o 
  -8   2  14     6777.84     6898.87     74.11 o 
  -6   2  14      378.06      334.64      7.60 o 
  -4   2  14       92.91       74.92      3.91 o 
  -2   2  14       90.23       77.91      3.11 o 
   0   2  14       15.88       16.34      2.19 o 
   2   2  14     1880.25     1783.92     19.10 o 
   4   2  14      615.73      648.92     11.28 o 
   6   2  14     1067.05      968.49     15.31 o 
   8   2  14        0.01       -1.84      4.60 o 
  10   2  14        7.15       14.38      5.75 o 
  12   2  14      197.09      183.89     12.31 o 
  14   2  14      426.59      429.81     18.41 o 
 -21   3  14       27.46       32.34     16.92 o 
 -19   3  14      389.31      356.85     14.61 o 
 -17   3  14       84.49       83.20      7.25 o 
 -15   3  14      611.37      614.86     14.27 o 
 -13   3  14     2301.02     2313.39     30.27 o 
 -11   3  14     8818.16     8798.10     85.73 o 
  -9   3  14        4.10        8.63      3.11 o 
  -7   3  14     1688.70     1765.86     21.63 o 
  -5   3  14    10705.86    10749.23     98.51 o 
  -3   3  14     5446.23     5203.90     46.49 o 
  -1   3  14     4476.08     4400.20     41.89 o 
   1   3  14      432.15      455.36      7.83 o 
   3   3  14      399.01      354.09      8.86 o 
   5   3  14     9712.03     9741.73    105.18 o 
   7   3  14      986.76     1036.27     17.03 o 
   9   3  14      402.55      391.03     12.08 o 
  11   3  14      167.09      150.29     10.01 o 
  13   3  14        1.54       15.77      8.98 o 
 -20   4  14      112.19       94.02     11.16 o 
 -18   4  14      407.76      417.73     15.08 o 
 -16   4  14     1178.90     1157.79     23.82 o 
 -14   4  14     2510.89     2526.29     36.82 o 
 -12   4  14       85.85       67.67      6.21 o 
 -10   4  14      986.23      990.24     13.35 o 
  -8   4  14     6968.09     6855.60     67.32 o 
  -6   4  14     2601.63     2483.25     26.35 o 
  -4   4  14        0.47        1.84      1.50 o 
  -2   4  14        9.42        5.98      2.88 o 
   0   4  14     2575.15     2380.71     25.55 o 
   2   4  14     2334.83     2304.76     24.86 o 
   4   4  14      423.01      389.77     10.01 o 
   6   4  14       58.80       56.73      5.18 o 
   8   4  14     1809.08     1851.70     29.57 o 
  10   4  14      178.85      165.94     10.93 o 
  12   4  14       27.80       20.02     12.31 o 
  14   4  14        1.31        5.41     13.35 o 
 -19   5  14      421.13      398.28     17.49 o 
 -17   5  14       33.76       18.76      8.06 o 
 -15   5  14       96.16      101.73     10.24 o 
 -13   5  14      911.75      876.54     18.53 o 
 -11   5  14     1753.77     1657.68     28.08 o 
  -9   5  14      815.95      790.69     13.69 o 
  -7   5  14       82.96       65.36      4.49 o 
  -5   5  14     2256.04     2257.01     26.12 o 
  -3   5  14     2966.92     2717.20     31.19 o 
  -1   5  14      103.73       84.35      4.49 o 
   1   5  14       37.12       25.55      3.68 o 
   3   5  14       43.63       27.85      5.18 o 
   5   5  14      433.50      407.95     10.93 o 
   7   5  14      475.79      451.56     12.08 o 
   9   5  14       98.13       92.64      9.44 o 
  11   5  14       99.23       79.40     10.59 o 
  13   5  14      289.84      283.66     18.76 o 
 -18   6  14      175.63      188.15     14.61 o 
 -16   6  14       34.24       35.79      9.09 o 
 -14   6  14      119.48       85.85      9.21 o 
 -12   6  14      376.78      389.31     12.66 o 
 -10   6  14        3.28       -0.92      5.52 o 
  -8   6  14     1367.17     1374.94     20.25 o 
  -6   6  14     7454.20     7376.44     80.55 o 
  -4   6  14       10.85       10.13      4.03 o 
  -2   6  14      629.79      599.67     12.54 o 
   0   6  14     5639.84     5387.68     63.06 o 
   2   6  14     1876.37     1787.26     26.12 o 
   4   6  14      205.58      189.53      8.52 o 
   6   6  14       96.36      120.83      7.60 o 
   8   6  14      231.35      214.27     12.54 o 
  10   6  14      416.54      418.54     16.34 o 
  12   6  14       11.47       -6.90     11.51 o 
 -17   7  14       67.23       79.75     11.51 o 
 -15   7  14        6.25       -8.40      8.40 o 
 -13   7  14      412.51      340.74     14.61 o 
 -11   7  14     2063.82     2088.30     38.44 o 
  -9   7  14     1966.41     2022.25     35.90 o 
  -7   7  14       15.93        5.98      4.72 o 
  -5   7  14     1192.88     1141.68     19.79 o 
  -3   7  14     5408.01     5281.00     72.50 o 
  -1   7  14      953.45      894.61     16.92 o 
   1   7  14      409.45      368.13     10.24 o 
   3   7  14       28.42       33.72      6.21 o 
   5   7  14      324.06      319.57     11.51 o 
   7   7  14      474.21      455.24     17.26 o 
   9   7  14      131.04      107.83     11.16 o 
  11   7  14       54.07       50.17     12.54 o 
 -16   8  14        1.62       -2.42     12.08 o 
 -14   8  14      210.37      172.50     12.66 o 
 -12   8  14       51.56       37.63      8.98 o 
 -10   8  14      260.75      194.71     11.39 o 
  -8   8  14      185.12      174.92     10.59 o 
  -6   8  14     1582.79     1515.79     29.46 o 
  -4   8  14      220.65      194.02      9.55 o 
  -2   8  14       62.29       58.00      7.36 o 
   0   8  14      276.98      271.81     10.24 o 
   2   8  14      786.96      755.25     17.03 o 
   4   8  14      222.25      194.37     11.74 o 
   6   8  14      126.91      112.55     12.31 o 
   8   8  14       16.63      -10.13     10.36 o 
 -13   9  14      313.92      272.85     15.65 o 
 -11   9  14       19.36       15.08     10.24 o 
  -9   9  14       22.91       12.08      9.44 o 
  -7   9  14        0.11       -7.36      7.94 o 
  -5   9  14       82.16       74.57      8.40 o 
  -3   9  14       71.67       50.40      9.21 o 
  -1   9  14       73.61       59.96      9.44 o 
   1   9  14        0.72       -7.36      8.52 o 
   3   9  14        0.12       14.61      9.32 o 
   5   9  14       86.95       63.29     12.08 o 
   7   9  14      389.00      339.25     22.09 o 
 -12  10  14      207.07      213.12     20.83 o 
 -10  10  14       40.04        2.07     15.08 o 
  -8  10  14       42.39       51.55     15.31 o 
  -6  10  14       78.15       66.74     12.89 o 
  -4  10  14      337.44      371.24     20.14 o 
  -2  10  14      139.58      152.36     14.27 o 
   0  10  14      570.51      647.77     22.09 o 
   2  10  14      201.29      207.83     15.31 o 
   4  10  14       93.92       77.10     14.61 o 
  -7  11  14      178.58      216.23     20.83 o 
  -5  11  14      329.39      364.56     21.06 o 
  -3  11  14       59.24       49.02     14.38 o 
  -1  11  14       15.01        6.56     12.31 o 
   1  11  14      414.30      371.58     21.06 o 
 -21   1  15       38.89       39.01     12.77 o 
 -19   1  15      124.75      116.00     10.70 o 
 -17   1  15        2.04        1.61      6.90 o 
 -15   1  15        0.09       -2.30      5.87 o 
 -13   1  15        0.07        0.92      3.45 o 
 -11   1  15      229.56      228.43      7.13 o 
  -9   1  15       42.04       36.59      4.60 o 
  -7   1  15      546.95      459.50      9.44 o 
  -5   1  15      726.75      804.50     13.46 o 
  -3   1  15      301.74      258.69      6.33 o 
  -1   1  15       10.03       10.70      2.76 o 
   1   1  15     1707.92     1644.11     18.41 o 
   3   1  15      127.57      146.03      5.29 o 
   5   1  15       29.70       31.07      4.60 o 
   7   1  15     1370.10     1306.12     20.71 o 
   9   1  15      330.02      350.41     11.85 o 
  11   1  15       22.19       22.21      8.17 o 
  13   1  15       10.42        6.67     10.24 o 
 -20   2  15        7.76        7.13     12.20 o 
 -18   2  15       24.93       13.58      6.67 o 
 -16   2  15      820.85      851.68     18.76 o 
 -14   2  15      111.52      120.37      6.90 o 
 -12   2  15      310.55      307.37      8.17 o 
 -10   2  15     1015.17      966.42     15.42 o 
  -8   2  15     1469.30     1442.61     20.94 o 
  -6   2  15       84.00      106.79      5.29 o 
  -4   2  15      785.14      728.44     10.82 o 
  -2   2  15     1470.34     1409.12     15.31 o 
   0   2  15     3856.30     3798.46     34.87 o 
   2   2  15      487.78      530.74      8.98 o 
   4   2  15      374.59      401.62      9.09 o 
   6   2  15     2061.29     2002.57     26.58 o 
   8   2  15     1055.03     1021.08     17.26 o 
  10   2  15       99.05       82.63      8.63 o 
  12   2  15      287.31      274.92     14.73 o 
  14   2  15      223.73      216.11     15.77 o 
 -21   3  15       30.06        4.95     14.84 o 
 -19   3  15      344.27      303.80     14.50 o 
 -17   3  15       48.31       40.85      6.79 o 
 -15   3  15       50.98       58.00      6.56 o 
 -13   3  15        0.23       -1.61      4.95 o 
 -11   3  15      158.21      161.57      6.56 o 
  -9   3  15      666.80      755.25     12.20 o 
  -7   3  15     1070.99     1006.12     14.96 o 
  -5   3  15     1162.11     1137.42     14.15 o 
  -3   3  15        1.20        0.92      2.07 o 
  -1   3  15      490.29      426.25      7.60 o 
   1   3  15      766.74      701.28     10.47 o 
   3   3  15     3836.35     3972.69     47.87 o 
   5   3  15     1029.96     1006.12     16.23 o 
   7   3  15       12.58       22.56      5.41 o 
   9   3  15     1798.25     1913.96     33.14 o 
  11   3  15       32.76       26.47      8.75 o 
  13   3  15        0.13        1.61     10.24 o 
 -20   4  15      153.01      159.61     12.66 o 
 -18   4  15        0.67        4.83      8.40 o 
 -16   4  15      740.27      765.26     19.68 o 
 -14   4  15      228.72      199.66     10.47 o 
 -12   4  15       58.47       55.81      5.64 o 
 -10   4  15     1778.98     1729.95     22.21 o 
  -8   4  15      644.81      638.68     11.28 o 
  -6   4  15     2121.48     2055.51     26.24 o 
  -4   4  15     5539.71     5843.61     57.19 o 
  -2   4  15       25.71       16.46      3.34 o 
   0   4  15        0.15       -2.07      3.45 o 
   2   4  15       68.32       70.77      4.14 o 
   4   4  15       25.05       36.82      5.75 o 
   6   4  15     7925.70     8074.49     97.59 o 
   8   4  15     1306.59     1366.19     25.20 o 
  10   4  15       37.38       33.60      8.17 o 
  12   4  15      361.05      323.37     17.72 o 
 -19   5  15      180.59      135.22     13.00 o 
 -17   5  15      488.70      439.02     16.69 o 
 -15   5  15       96.13       83.20     10.36 o 
 -13   5  15        1.40       -0.46      6.67 o 
 -11   5  15      103.15      103.22      8.06 o 
  -9   5  15       20.56       34.52      5.29 o 
  -7   5  15     1176.85     1243.29     18.30 o 
  -5   5  15        0.16       -3.11      4.49 o 
  -3   5  15      409.59      390.11      9.09 o 
  -1   5  15        4.27       11.74      4.03 o 
   1   5  15       33.42       26.12      3.91 o 
   3   5  15      671.67      671.93     14.61 o 
   5   5  15        2.84        0.69      6.21 o 
   7   5  15       67.81       40.51      7.71 o 
   9   5  15      129.68       96.32     10.24 o 
  11   5  15       81.72       68.70     11.16 o 
 -18   6  15       63.60       56.96     11.05 o 
 -16   6  15       17.25       -1.04      8.98 o 
 -14   6  15      158.52      152.94     11.97 o 
 -12   6  15     1671.08     1662.06     29.57 o 
 -10   6  15       68.96       59.96      7.02 o 
  -8   6  15        0.17        6.56      4.72 o 
  -6   6  15        2.69        8.75      4.72 o 
  -4   6  15      360.39      329.24      9.32 o 
  -2   6  15      785.81      636.38     13.69 o 
   0   6  15     1108.10     1085.75     18.30 o 
   2   6  15      373.66      361.11     10.59 o 
   4   6  15      178.63      163.64      9.55 o 
   6   6  15      355.22      340.86     12.66 o 
   8   6  15      173.78      174.92     12.08 o 
  10   6  15      292.34      294.94     14.61 o 
 -17   7  15       44.11       44.42     11.39 o 
 -15   7  15      295.14      282.05     15.42 o 
 -13   7  15      702.00      634.30     19.45 o 
 -11   7  15      398.80      456.97     15.54 o 
  -9   7  15      355.29      376.42     13.35 o 
  -7   7  15      555.68      550.64     12.43 o 
  -5   7  15       46.40       60.88      6.33 o 
  -3   7  15     1038.78      963.08     19.91 o 
  -1   7  15       79.42       61.45      6.44 o 
   1   7  15     1542.35     1563.32     24.63 o 
   3   7  15      904.14      975.97     21.98 o 
   5   7  15       52.02       36.82      8.86 o 
   7   7  15       17.70       12.89      8.75 o 
   9   7  15       26.82       34.75     10.13 o 
 -16   8  15      747.77      821.65     25.55 o 
 -14   8  15     2719.05     3196.26     56.73 o 
 -12   8  15      813.72      706.69     21.75 o 
 -10   8  15      226.05      185.73     13.00 o 
  -8   8  15     1075.07     1131.09     28.19 o 
  -6   8  15      354.10      358.93     13.35 o 
  -4   8  15      133.45      153.40      9.44 o 
  -2   8  15     1581.29     1639.73     31.30 o 
   0   8  15      861.59      871.02     19.56 o 
   2   8  15      227.80      201.73     10.13 o 
   4   8  15      653.11      640.63     19.68 o 
   6   8  15      428.31      403.23     18.41 o 
   8   8  15      456.43      486.20     21.52 o 
 -13   9  15      234.84      244.65     16.00 o 
 -11   9  15     1167.53     1248.82     32.57 o 
  -9   9  15      165.47      139.24     12.54 o 
  -7   9  15       16.66       10.82      8.86 o 
  -5   9  15      110.56      100.58      9.44 o 
  -3   9  15      447.66      451.22     17.03 o 
  -1   9  15      322.17      333.38     16.00 o 
   1   9  15       56.69       50.86     10.59 o 
   3   9  15      901.37      827.06     24.17 o 
   5   9  15      248.05      267.09     19.68 o 
   7   9  15      127.06      126.35     16.46 o 
 -10  10  15        0.08      -10.24     13.81 o 
  -8  10  15       29.03       15.31     13.00 o 
  -6  10  15       14.05       -5.29     11.74 o 
  -4  10  15      477.01      465.72     23.02 o 
  -2  10  15       39.55       29.57     11.62 o 
   0  10  15      633.26      540.52     20.71 o 
   2  10  15       48.97       55.35     13.12 o 
   4  10  15       14.51        5.41     13.00 o 
  -5  11  15      213.29      216.11     20.25 o 
  -3  11  15       57.75       32.34     14.50 o 
  -1  11  15     1004.65     1126.37     52.01 o 
 -20   0  16      151.77      137.29     22.09 o 
 -18   0  16      861.09      912.79     29.80 o 
 -16   0  16       34.89       20.94      9.55 o 
 -14   0  16        5.05       18.99      8.06 o 
 -12   0  16        5.05        0.46      4.83 o 
 -10   0  16       94.88       72.38      8.75 o 
  -8   0  16     2885.99     2851.26     67.20 o 
  -6   0  16     1559.71     1656.88     36.02 o 
  -4   0  16        0.88        8.75      4.37 o 
  -2   0  16      662.19      683.33     14.84 o 
   0   0  16      508.70      551.10     13.23 o 
   2   0  16     1632.69     1523.16     24.86 o 
   4   0  16     6358.36     6281.59     89.64 o 
   6   0  16       86.08       48.45      6.10 o 
   8   0  16      638.73      567.67     20.71 o 
  10   0  16        2.00        3.22     10.70 o 
  12   0  16        8.74       -0.12     15.31 o 
  14   0  16        9.04       29.00     19.10 o 
 -21   1  16      476.31      464.34     19.68 o 
 -19   1  16        9.00       15.31      9.55 o 
 -17   1  16      307.57      305.53     12.20 o 
 -15   1  16     1794.94     1850.32     29.00 o 
 -13   1  16     3046.12     3029.40     37.86 o 
 -11   1  16      159.15      146.38      7.02 o 
  -9   1  16        8.16        5.52      4.60 o 
  -7   1  16      139.83      100.81      5.87 o 
  -5   1  16     4489.18     4313.78     56.27 o 
  -3   1  16     2786.62     2680.95     32.22 o 
  -1   1  16     3206.82     3436.43     32.91 o 
   1   1  16     3094.97     3087.75     31.19 o 
   3   1  16     3650.67     3516.52     37.98 o 
   5   1  16     2663.70     2492.34     32.68 o 
   7   1  16     2006.20     2047.45     29.69 o 
   9   1  16      210.63      189.53     10.13 o 
  11   1  16       49.57       33.83     10.24 o 
  13   1  16        0.31       -8.86      8.86 o 
 -20   2  16      130.60       85.73     13.92 o 
 -18   2  16      232.93      251.79     11.51 o 
 -16   2  16       73.78       53.97      8.06 o 
 -14   2  16       47.13       50.29      6.10 o 
 -12   2  16      463.37      474.23     10.82 o 
 -10   2  16      876.72      823.26     14.04 o 
  -8   2  16     2738.10     2632.16     35.56 o 
  -6   2  16     1689.34     1576.90     23.13 o 
  -4   2  16      399.28      447.88      8.06 o 
  -2   2  16     2223.55     2108.79     23.02 o 
   0   2  16     6836.65     6632.58     60.76 o 
   2   2  16      347.56      302.77      7.13 o 
   4   2  16     1027.20      889.20     14.84 o 
   6   2  16      222.70      177.79      7.36 o 
   8   2  16        0.57        0.23      6.33 o 
  10   2  16      277.67      244.54     12.66 o 
  12   2  16      947.97     1084.14     28.65 o 
 -19   3  16      137.79      124.51     11.51 o 
 -17   3  16       64.72       52.01      8.29 o 
 -15   3  16     1117.86     1112.45     21.40 o 
 -13   3  16      992.26      999.90     19.91 o 
 -11   3  16     1109.11     1105.08     18.41 o 
  -9   3  16       10.65       13.12      3.57 o 
  -7   3  16      134.61      128.31      5.98 o 
  -5   3  16     3598.09     3432.06     36.59 o 
  -3   3  16     7785.49     7749.06     66.28 o 
  -1   3  16      233.03      195.98      5.52 o 
   1   3  16     2562.63     2466.45     28.08 o 
   3   3  16     4885.91     4696.98     56.85 o 
   5   3  16        1.18       -2.76      5.06 o 
   7   3  16      102.97       91.49      7.13 o 
   9   3  16       70.37       74.92      9.09 o 
  11   3  16       86.81       66.63     10.93 o 
  13   3  16       44.76       67.78     13.00 o 
 -20   4  16      222.96      198.05     15.08 o 
 -18   4  16      312.07      296.44     14.04 o 
 -16   4  16     1173.35     1231.44     26.01 o 
 -14   4  16       53.20       54.20      7.94 o 
 -12   4  16      320.86      323.60     11.51 o 
 -10   4  16      538.53      563.07     11.85 o 
  -8   4  16     4547.10     4508.60     46.61 o 
  -6   4  16     3019.05     3000.52     34.64 o 
  -4   4  16       55.28       72.61      3.57 o 
  -2   4  16     1900.18     1981.97     23.36 o 
   0   4  16     3168.36     3036.54     33.03 o 
   2   4  16       45.74       44.07      5.52 o 
   4   4  16      216.67      179.06      8.63 o 
   6   4  16        7.30       10.01      5.98 o 
   8   4  16      715.17      700.24     18.64 o 
  10   4  16       53.18       42.12     12.54 o 
  12   4  16      303.31      284.13     19.10 o 
 -19   5  16      329.29      283.89     18.07 o 
 -17   5  16      158.38      122.33     11.51 o 
 -15   5  16      683.59      675.50     20.25 o 
 -13   5  16      889.67      869.06     20.14 o 
 -11   5  16     4968.48     4953.83     66.40 o 
  -9   5  16        0.14       -4.37      4.83 o 
  -7   5  16      575.56      482.52     10.70 o 
  -5   5  16     4099.81     3979.48     46.95 o 
  -3   5  16     5205.06     5114.02     55.12 o 
  -1   5  16       18.52       11.16      4.95 o 
   1   5  16      438.56      427.51     11.05 o 
   3   5  16      396.29      364.22     11.28 o 
   5   5  16       63.23       40.85      6.44 o 
   7   5  16      847.00      859.86     22.21 o 
   9   5  16      267.85      242.81     13.81 o 
  11   5  16      345.61      312.55     18.30 o 
 -18   6  16      276.58      277.57     16.92 o 
 -16   6  16      495.28      475.61     19.91 o 
 -14   6  16       74.92       47.76      9.44 o 
 -12   6  16      601.16      592.30     16.69 o 
 -10   6  16      968.23      960.66     20.60 o 
  -8   6  16     1184.84      983.10     18.41 o 
  -6   6  16       11.78       11.62      4.60 o 
  -4   6  16      789.10      605.88     14.50 o 
  -2   6  16        6.16        0.23      4.95 o 
   0   6  16      328.79      297.59     10.24 o 
   2   6  16     1046.38     1087.94     20.48 o 
   4   6  16      452.09      444.31     14.15 o 
   6   6  16      130.30      135.68     10.70 o 
   8   6  16      615.11      628.55     19.45 o 
  10   6  16      359.78      342.35     16.80 o 
 -17   7  16       55.81       75.61     12.89 o 
 -15   7  16      188.86      184.24     15.31 o 
 -13   7  16       24.68        2.19      9.44 o 
 -11   7  16      301.83      248.68     12.54 o 
  -9   7  16      627.73      625.56     17.49 o 
  -7   7  16     1177.64     1171.83     24.40 o 
  -5   7  16       50.29       43.15      6.44 o 
  -3   7  16      207.98      163.64      8.86 o 
  -1   7  16      168.83      125.55      8.17 o 
   1   7  16      334.28      305.76     10.59 o 
   3   7  16       13.02        7.36      6.56 o 
   5   7  16      126.43      120.49      9.67 o 
   7   7  16      346.49      337.52     17.84 o 
   9   7  16       21.73       33.37     14.04 o 
 -14   8  16      111.18       81.24     13.92 o 
 -12   8  16      420.45      402.54     18.64 o 
 -10   8  16      986.88      942.60     26.12 o 
  -8   8  16      302.49      298.97     14.61 o 
  -6   8  16       23.86       17.95      8.06 o 
  -4   8  16       85.16       73.53      8.75 o 
  -2   8  16      104.13       86.77      8.98 o 
   0   8  16      398.03      414.28     14.27 o 
   2   8  16      543.66      546.27     16.92 o 
   4   8  16      429.79      399.32     16.34 o 
   6   8  16       69.81       59.49     13.58 o 
   8   8  16       11.12       17.72     12.54 o 
 -13   9  16      180.61       98.28     13.35 o 
 -11   9  16      552.10      591.38     23.48 o 
  -9   9  16       49.47       66.05     12.66 o 
  -7   9  16       10.69       -8.63      8.63 o 
  -5   9  16      184.77      194.25     11.97 o 
  -3   9  16        0.02        3.22     10.01 o 
  -1   9  16      196.93      199.54     14.50 o 
   1   9  16        5.28       10.47      9.09 o 
   3   9  16       69.47       37.98     11.16 o 
   5   9  16      216.02      230.38     18.53 o 
 -10  10  16       29.86       36.48     14.84 o 
  -8  10  16      654.21      792.19     31.07 o 
  -6  10  16        2.67       -9.90     12.31 o 
  -4  10  16      123.35      128.77     15.65 o 
  -2  10  16      163.47      216.00     16.34 o 
   0  10  16      365.02      360.42     18.64 o 
   2  10  16      228.75      227.74     16.34 o 
 -21   1  17       46.62       52.48     12.66 o 
 -19   1  17      100.39       77.10     11.51 o 
 -17   1  17      149.35      151.10     10.59 o 
 -15   1  17      115.38      117.49      7.71 o 
 -13   1  17      820.28      771.36     14.38 o 
 -11   1  17      809.91      800.82     16.57 o 
  -9   1  17      885.44      868.95     16.92 o 
  -7   1  17        0.87        0.92      4.37 o 
  -5   1  17     5340.09     5173.86     67.09 o 
  -3   1  17     3637.88     3599.61     42.81 o 
  -1   1  17       18.06       37.52      3.34 o 
   1   1  17     3465.74     3508.35     38.32 o 
   3   1  17       74.22       47.07      4.03 o 
   5   1  17        6.26        8.17      5.06 o 
   7   1  17       68.21       48.68      8.06 o 
   9   1  17       10.15       16.80      8.63 o 
  11   1  17       25.34       19.68      9.32 o 
  13   1  17       46.53       37.40     13.00 o 
 -20   2  17        1.50        3.91     10.82 o 
 -18   2  17        0.62       -3.80      8.63 o 
 -16   2  17      450.56      445.92     14.96 o 
 -14   2  17      163.14      165.14      8.52 o 
 -12   2  17       13.55       14.61      5.64 o 
 -10   2  17        0.99       10.47      4.72 o 
  -8   2  17      321.56      290.68      9.32 o 
  -6   2  17      585.47      547.77     12.20 o 
  -4   2  17     7299.32     7073.21     67.78 o 
  -2   2  17    10719.98    11018.74     98.28 o 
   0   2  17       82.91       73.88      3.68 o 
   2   2  17      846.28      740.98     13.12 o 
   4   2  17     5450.18     5602.41     66.40 o 
   6   2  17       13.56       22.21      6.10 o 
   8   2  17       74.90       62.03      8.63 o 
  10   2  17       77.08       66.28     11.39 o 
  12   2  17       85.76       67.32     11.62 o 
 -19   3  17       35.63       20.48      9.32 o 
 -17   3  17       47.94       28.65      8.40 o 
 -15   3  17      145.26      139.59      9.09 o 
 -13   3  17        3.35        4.03      5.41 o 
 -11   3  17      160.59      174.46      7.83 o 
  -9   3  17       24.78       44.42      5.06 o 
  -7   3  17      298.31      310.59      9.55 o 
  -5   3  17      893.35      880.22     13.58 o 
  -3   3  17        1.41       -1.96      2.65 o 
  -1   3  17     3843.45     3786.72     41.43 o 
   1   3  17     4933.39     4944.40     57.08 o 
   3   3  17       78.54       71.69      7.25 o 
   5   3  17     3511.61     3528.61     47.41 o 
   7   3  17      173.96      197.47     10.13 o 
   9   3  17       60.79       63.64      9.44 o 
  11   3  17        2.56       29.46      9.78 o 
 -20   4  17       19.21       12.20     11.28 o 
 -18   4  17       49.57       33.72     10.36 o 
 -16   4  17      426.36      346.27     15.19 o 
 -14   4  17      216.09      216.81     10.93 o 
 -12   4  17     1375.10     1345.60     26.35 o 
 -10   4  17     4574.33     4583.40     60.53 o 
  -8   4  17      747.77      815.09     13.00 o 
  -6   4  17      928.20      877.81     12.20 o 
  -4   4  17     3269.16     3249.77     33.49 o 
  -2   4  17      558.03      554.56     10.24 o 
   0   4  17      110.49       90.22      6.21 o 
   2   4  17      711.13      705.31     14.73 o 
   4   4  17      356.78      363.87     11.28 o 
   6   4  17        0.41        0.12      6.44 o 
   8   4  17        8.89        8.98     10.47 o 
  10   4  17      171.46      159.84     14.27 o 
  12   4  17        5.35       12.77     12.43 o 
 -19   5  17      138.87      142.01     15.88 o 
 -17   5  17       21.21       13.92     10.47 o 
 -15   5  17      504.99      508.99     17.49 o 
 -13   5  17      186.46      145.23     10.13 o 
 -11   5  17     1011.36     1017.97     22.21 o 
  -9   5  17      835.60      684.82     15.88 o 
  -7   5  17     1326.45     1160.32     19.45 o 
  -5   5  17      204.14      197.82      7.13 o 
  -3   5  17      131.68       82.05      6.56 o 
  -1   5  17       82.16       98.62      6.79 o 
   1   5  17      461.90      451.79     11.28 o 
   3   5  17      274.88      288.38     10.59 o 
   5   5  17       10.29       11.62      8.06 o 
   7   5  17       41.48       38.21     10.47 o 
   9   5  17       35.21       37.05     10.59 o 
  11   5  17       48.46       24.28     13.81 o 
 -18   6  17      202.12      195.40     14.61 o 
 -16   6  17      536.53      573.43     22.44 o 
 -14   6  17      213.12      211.74     12.20 o 
 -12   6  17     1024.40      990.81     22.21 o 
 -10   6  17      352.18      286.54     11.51 o 
  -8   6  17      558.76      500.47     13.58 o 
  -6   6  17     2576.29     2453.10     37.52 o 
  -4   6  17     1996.59     1999.81     31.99 o 
  -2   6  17      540.70      549.61     13.81 o 
   0   6  17      100.48       63.87      7.02 o 
   2   6  17       24.51       30.50      8.98 o 
   4   6  17      281.45      259.61     11.74 o 
   6   6  17      998.36      985.63     25.66 o 
   8   6  17     1503.96     1607.86     40.97 o 
  10   6  17       27.20       28.77     15.31 o 
 -17   7  17        0.37       -4.37     10.82 o 
 -15   7  17      394.04      396.44     20.14 o 
 -13   7  17      321.11      298.05     14.61 o 
 -11   7  17        1.14       -3.11      9.44 o 
  -9   7  17      156.07      119.91     10.93 o 
  -7   7  17       37.39       29.80      9.78 o 
  -5   7  17      237.63      229.35     10.47 o 
  -3   7  17       63.26       42.46      7.13 o 
  -1   7  17       27.17       18.76      6.44 o 
   1   7  17       43.87       73.07      8.17 o 
   3   7  17        0.75       -5.29      8.06 o 
   5   7  17      633.03      668.14     22.44 o 
   7   7  17      391.59      391.03     19.45 o 
   9   7  17       33.20       14.84     12.54 o 
 -14   8  17        0.46        0.69     11.74 o 
 -12   8  17      759.47      763.77     25.20 o 
 -10   8  17       25.20       15.65      9.90 o 
  -8   8  17      466.21      433.96     17.72 o 
  -6   8  17      329.34      355.47     15.54 o 
  -4   8  17      343.24      379.98     14.73 o 
  -2   8  17      363.17      343.85     15.65 o 
   0   8  17      210.00      238.90     11.62 o 
   2   8  17       26.25       38.32      8.63 o 
   4   8  17      258.60      252.71     14.84 o 
   6   8  17      782.75      815.09     26.70 o 
 -13   9  17        2.57        8.29     13.12 o 
 -11   9  17       74.27       52.59     12.08 o 
  -9   9  17      133.60      157.54     13.69 o 
  -7   9  17      507.84      595.64     21.75 o 
  -5   9  17       75.00       30.96      9.90 o 
  -3   9  17        5.02       13.81      8.98 o 
  -1   9  17      844.56      839.49     26.81 o 
   1   9  17      407.87      417.73     17.95 o 
   3   9  17      711.18      717.74     23.36 o 
   5   9  17      299.85      275.26     18.87 o 
  -8  10  17       23.16       14.38     15.31 o 
  -6  10  17      363.13      387.46     22.79 o 
  -4  10  17      784.12      828.78     31.42 o 
  -2  10  17      252.13      248.68     18.30 o 
   0  10  17      526.63      546.27     24.28 o 
 -20   0  18      415.49      410.02     27.73 o 
 -18   0  18      372.31      444.66     25.09 o 
 -16   0  18        1.96       -8.29     10.93 o 
 -14   0  18       46.99       55.24     10.01 o 
 -12   0  18       25.54       17.49      7.25 o 
 -10   0  18     4322.04     4432.31     84.93 o 
  -8   0  18     3994.94     4090.30     78.02 o 
  -6   0  18      649.36      656.40     20.02 o 
  -4   0  18      713.78      657.32     16.23 o 
  -2   0  18     1001.10      934.54     23.48 o 
   0   0  18      851.28      729.01     17.84 o 
   2   0  18      481.98      566.41     16.23 o 
   4   0  18       57.69       82.40      7.36 o 
   6   0  18      343.17      307.37     16.46 o 
   8   0  18       16.22        5.52      9.78 o 
  10   0  18       38.54       29.46     14.61 o 
  12   0  18      889.71      977.58     41.20 o 
 -21   1  18      194.68      192.64     20.14 o 
 -19   1  18       83.54       95.51     12.08 o 
 -17   1  18      747.92      730.28     18.99 o 
 -15   1  18      934.39      961.93     19.33 o 
 -13   1  18     2902.54     3052.07     41.20 o 
 -11   1  18       52.95       52.59      6.33 o 
  -9   1  18      956.54      845.13     17.38 o 
  -7   1  18     3334.38     3077.62     41.43 o 
  -5   1  18     4984.99     4989.05     62.37 o 
  -3   1  18      142.99      154.89      5.75 o 
  -1   1  18      181.99      208.52      5.41 o 
   1   1  18      173.60      105.18      5.52 o 
   3   1  18     1536.16     1492.55     22.09 o 
   5   1  18      674.98      768.94     15.42 o 
   7   1  18     1271.82     1365.04     26.93 o 
   9   1  18       33.58       23.59      8.98 o 
  11   1  18       40.25       44.53     11.74 o 
 -20   2  18      139.68      128.54     16.11 o 
 -18   2  18      429.73      425.55     16.80 o 
 -16   2  18       67.43       59.03      8.17 o 
 -14   2  18      499.77      489.77     13.69 o 
 -12   2  18       87.28       68.01      7.02 o 
 -10   2  18     3981.05     3982.82     51.67 o 
  -8   2  18      164.70      128.77      7.71 o 
  -6   2  18      615.44      626.13     13.35 o 
  -4   2  18     4048.27     3862.44     41.20 o 
  -2   2  18     2544.12     2371.97     26.58 o 
   0   2  18      559.79      645.35      9.55 o 
   2   2  18     1007.26      852.03     14.96 o 
   4   2  18      229.85      285.51      9.67 o 
   6   2  18        0.05       -1.27      6.44 o 
   8   2  18       47.44       42.12      9.32 o 
  10   2  18      118.23       89.88     11.28 o 
  12   2  18      730.28      833.50     28.08 o 
 -19   3  18      210.28      189.99     13.35 o 
 -17   3  18      362.36      367.67     14.84 o 
 -15   3  18     1648.68     1723.28     33.72 o 
 -13   3  18     4343.67     4288.46     59.72 o 
 -11   3  18      118.86      120.95      7.25 o 
  -9   3  18       35.34       85.16      6.44 o 
  -7   3  18     4278.75     4316.88     55.01 o 
  -5   3  18     3309.80     3124.11     36.13 o 
  -3   3  18      329.92      312.09      7.13 o 
  -1   3  18       58.10       61.34      4.72 o 
   1   3  18       58.00       69.16      7.60 o 
   3   3  18       74.08       39.82      6.10 o 
   5   3  18       89.24      100.92      8.63 o 
   7   3  18     1885.58     1867.93     33.72 o 
   9   3  18      955.44      998.64     26.81 o 
  11   3  18       95.78       83.43     11.39 o 
 -18   4  18       98.60       93.21     14.04 o 
 -16   4  18      721.02      735.57     23.94 o 
 -14   4  18        0.59       -3.80      8.40 o 
 -12   4  18      775.98      715.20     16.57 o 
 -10   4  18     2533.38     2409.48     34.52 o 
  -8   4  18     1842.52     1910.97     28.42 o 
  -6   4  18      260.46      290.80      7.48 o 
  -4   4  18        6.89        9.09      3.11 o 
  -2   4  18     1676.09     1657.45     23.48 o 
   0   4  18     1699.83     1761.48     28.65 o 
   2   4  18      934.52      925.68     18.53 o 
   4   4  18      957.63      951.80     20.25 o 
   6   4  18       15.79       35.21      8.29 o 
   8   4  18       71.71       55.58     12.54 o 
  10   4  18      901.18      943.40     29.80 o 
 -19   5  18       70.69       64.10     13.92 o 
 -17   5  18      182.57      150.75     14.15 o 
 -15   5  18      280.76      233.49     13.69 o 
 -13   5  18      409.62      378.49     13.58 o 
 -11   5  18      105.12      117.26      8.52 o 
  -9   5  18      336.77      292.53     10.93 o 
  -7   5  18      695.95      718.08     14.27 o 
  -5   5  18      426.62      439.36     12.54 o 
  -3   5  18     2272.17     2399.01     35.79 o 
  -1   5  18      404.89      430.04     11.28 o 
   1   5  18      371.59      364.33     11.05 o 
   3   5  18     1210.86     1183.68     23.71 o 
   5   5  18      993.37     1007.84     22.32 o 
   7   5  18       76.38       83.32     10.82 o 
   9   5  18      623.92      626.13     24.17 o 
 -18   6  18       11.69        8.75     18.76 o 
 -16   6  18      211.91      193.90     15.65 o 
 -14   6  18       51.55       62.83     10.93 o 
 -12   6  18      631.81      612.44     17.15 o 
 -10   6  18       47.58       58.92      7.36 o 
  -8   6  18      112.59      128.77      8.63 o 
  -6   6  18       17.47       11.28      6.10 o 
  -4   6  18     1310.55     1292.31     23.59 o 
  -2   6  18        0.46        4.95      5.64 o 
   0   6  18     1756.20     1747.67     28.88 o 
   2   6  18     1223.10     1241.22     25.20 o 
   4   6  18        3.51        7.25      7.83 o 
   6   6  18      110.11       92.18     11.16 o 
   8   6  18        0.50        2.76      9.44 o 
 -15   7  18       20.68       29.46     14.38 o 
 -13   7  18       73.04       59.15     11.16 o 
 -11   7  18       98.23       95.74     12.31 o 
  -9   7  18        0.03        6.44      8.75 o 
  -7   7  18      168.17      121.41      9.90 o 
  -5   7  18       11.59        3.11      6.56 o 
  -3   7  18      387.74      312.32     11.85 o 
  -1   7  18       59.96       51.67      7.94 o 
   1   7  18       34.64       18.41      8.40 o 
   3   7  18        1.93        3.57      8.06 o 
   5   7  18      181.52      149.14     14.96 o 
   7   7  18      178.18      184.70     16.23 o 
 -14   8  18     1035.33      932.81     30.38 o 
 -12   8  18      470.07      523.83     21.86 o 
 -10   8  18       54.64       51.90     11.05 o 
  -8   8  18        0.52       10.36      9.32 o 
  -6   8  18       48.50       47.07     10.13 o 
  -4   8  18       35.62       45.23      8.17 o 
  -2   8  18       50.50       51.67      8.86 o 
   0   8  18      241.71      179.06     11.39 o 
   2   8  18      229.51      220.37     13.35 o 
   4   8  18      231.29      214.04     16.11 o 
   6   8  18        1.23      -12.66     12.66 o 
 -11   9  18       75.78       60.65     14.73 o 
  -9   9  18      139.73      174.92     15.42 o 
  -7   9  18       54.04       54.32     11.85 o 
  -5   9  18      243.63      241.66     16.11 o 
  -3   9  18       59.18       60.65     12.54 o 
  -1   9  18      463.14      414.28     19.91 o 
   1   9  18        4.10       18.30     11.62 o 
   3   9  18      390.94      355.24     20.25 o 
  -8  10  18       42.48        7.02     15.08 o 
  -6  10  18       10.71       17.72     14.61 o 
  -4  10  18       30.31       29.00     14.73 o 
  -2  10  18       17.51       48.45     14.73 o 
 -19   1  19      130.93      110.36     12.66 o 
 -17   1  19       11.40        4.03      8.29 o 
 -15   1  19      116.97       89.76      8.17 o 
 -13   1  19      384.36      415.20     14.04 o 
 -11   1  19      492.80      424.98     12.77 o 
  -9   1  19     2213.04     2190.72     32.11 o 
  -7   1  19     1011.45      993.23     18.41 o 
  -5   1  19     2239.25     2179.56     31.07 o 
  -3   1  19     1868.16     1898.31     24.51 o 
  -1   1  19      186.03      163.52      4.26 o 
   1   1  19      457.19      480.91     12.31 o 
   3   1  19      535.95      429.70     11.85 o 
   5   1  19      247.26      210.02     10.82 o 
   7   1  19      215.13      207.48     12.43 o 
   9   1  19      341.63      296.55     16.11 o 
  11   1  19      144.46      142.01     15.31 o 
 -20   2  19      149.09      150.98     15.19 o 
 -18   2  19       90.32      103.22     11.74 o 
 -16   2  19       25.64       24.28      8.75 o 
 -14   2  19       84.98      100.35      8.52 o 
 -12   2  19     1488.08     1430.75     26.01 o 
 -10   2  19      782.86      744.09     15.77 o 
  -8   2  19      788.01      717.97     15.31 o 
  -6   2  19     3296.13     3216.98     46.26 o 
  -4   2  19        2.87        2.65      3.80 o 
  -2   2  19      126.74       73.42      4.60 o 
   0   2  19     1264.07     1326.03     19.91 o 
   2   2  19     1672.65     1348.93     24.17 o 
   4   2  19      115.04      113.12      8.40 o 
   6   2  19     1862.05     1832.49     31.30 o 
   8   2  19       87.03       80.21     11.05 o 
  10   2  19       34.22       34.52     10.59 o 
 -19   3  19        4.27        2.07     11.39 o 
 -17   3  19       65.91       37.52      9.44 o 
 -15   3  19      301.65      266.29     13.35 o 
 -13   3  19       55.97       36.94      8.40 o 
 -11   3  19        0.07       -4.14      5.75 o 
  -9   3  19       99.80       84.70      6.44 o 
  -7   3  19      193.01      195.29      7.94 o 
  -5   3  19      461.24      316.58      8.63 o 
  -3   3  19       87.09       77.33      5.18 o 
  -1   3  19      268.22      193.67      7.25 o 
   1   3  19       22.22        8.98      6.90 o 
   3   3  19      104.45      101.84      8.52 o 
   5   3  19      105.62      109.09      8.29 o 
   7   3  19      163.42      178.83     12.43 o 
   9   3  19       89.03       54.20     10.36 o 
  11   3  19       72.33       72.38     13.23 o 
 -18   4  19      144.33      119.68     13.35 o 
 -16   4  19      238.12      208.98     14.15 o 
 -14   4  19     1009.18      995.07     24.63 o 
 -12   4  19      776.78      705.65     17.61 o 
 -10   4  19       71.51       86.88      7.13 o 
  -8   4  19      267.53      243.96      8.98 o 
  -6   4  19     1789.13     1898.31     29.23 o 
  -4   4  19     2989.97     2940.56     40.28 o 
  -2   4  19      744.27      769.98     15.77 o 
   0   4  19       44.27       20.25      5.64 o 
   2   4  19      216.97      217.84     10.70 o 
   4   4  19      547.36      534.65     14.61 o 
   6   4  19      784.33      786.78     19.33 o 
   8   4  19       81.27       49.37     12.43 o 
  10   4  19       54.97       59.49     12.77 o 
 -17   5  19      274.62      198.05     16.00 o 
 -15   5  19       44.84       25.09      9.21 o 
 -13   5  19      808.16      739.71     19.33 o 
 -11   5  19      991.93      991.27     21.98 o 
  -9   5  19       92.24      105.30      7.83 o 
  -7   5  19       34.04       20.83      6.21 o 
  -5   5  19       67.95       55.93      6.79 o 
  -3   5  19      147.99      148.22      8.63 o 
  -1   5  19     1020.50      992.77     19.45 o 
   1   5  19      797.41      755.14     18.30 o 
   3   5  19       13.82        8.86      7.25 o 
   5   5  19      245.77      266.40     13.46 o 
   7   5  19      487.48      437.29     18.18 o 
   9   5  19      305.56      357.20     20.60 o 
 -16   6  19      432.12      466.52     21.29 o 
 -14   6  19      259.83      203.80     13.46 o 
 -12   6  19      153.25      154.09     12.66 o 
 -10   6  19       39.92       17.38      8.63 o 
  -8   6  19      265.80      270.43     12.08 o 
  -6   6  19     1168.31     1313.26     27.16 o 
  -4   6  19      464.01      516.47     14.84 o 
  -2   6  19      203.03      195.86      9.32 o 
   0   6  19      112.66      121.87      8.63 o 
   2   6  19       89.25       90.11      8.75 o 
   4   6  19      754.09      784.25     22.44 o 
   6   6  19      250.87      248.68     14.96 o 
   8   6  19      242.62      245.92     18.30 o 
 -15   7  19        6.03        6.79     14.27 o 
 -13   7  19      155.64      176.87     14.84 o 
 -11   7  19      334.00      337.41     16.57 o 
  -9   7  19      686.33      690.69     21.75 o 
  -7   7  19       94.82       81.36     10.01 o 
  -5   7  19       92.28       59.49      8.52 o 
  -3   7  19      298.80      302.54     12.77 o 
  -1   7  19        0.20       -2.99      5.87 o 
   1   7  19      631.56      630.28     20.25 o 
   3   7  19      120.69      139.93     12.43 o 
   5   7  19       80.41       71.81     12.31 o 
   7   7  19       45.36       48.68     14.04 o 
 -14   8  19      383.69      380.56     23.71 o 
 -12   8  19      295.21      283.55     18.53 o 
 -10   8  19        6.34       -5.06     10.70 o 
  -8   8  19       43.66       40.39     10.70 o 
  -6   8  19      809.32      730.05     23.25 o 
  -4   8  19      394.56      401.96     16.11 o 
  -2   8  19      215.00      205.87     12.31 o 
   0   8  19       45.72       53.86      9.55 o 
   2   8  19      308.10      391.26     17.49 o 
   4   8  19      597.20      610.37     23.59 o 
 -11   9  19      241.20      309.33     18.99 o 
  -9   9  19      266.23      260.19     17.38 o 
  -7   9  19        0.06        2.76     10.24 o 
  -5   9  19       56.31       44.88     14.04 o 
  -3   9  19      154.02       95.74     14.15 o 
  -1   9  19      492.27      497.82     21.86 o 
   1   9  19      418.23      418.77     21.17 o 
 -20   0  20      877.86      903.93     38.55 o 
 -18   0  20     1098.48     1028.44     40.05 o 
 -16   0  20      803.23      765.03     26.58 o 
 -14   0  20     8984.80     9780.51    174.69 o 
 -12   0  20     8987.52     9464.51    178.83 o 
 -10   0  20      106.84       99.31     11.62 o 
  -8   0  20     9275.05     9405.70    172.16 o 
  -6   0  20     1334.85     1318.90     33.03 o 
  -4   0  20      476.02      475.96     16.46 o 
  -2   0  20     3353.46     3294.54     55.58 o 
   0   0  20       94.99       68.82     10.47 o 
   2   0  20     3233.67     3200.64     61.68 o 
   4   0  20      292.77      216.11     13.92 o 
   6   0  20      248.08      262.26     18.53 o 
   8   0  20      123.62       87.23     16.46 o 
  10   0  20     1837.79     1898.08     73.19 o 
 -19   1  20       81.90       65.48     12.66 o 
 -17   1  20     1594.10     1671.15     34.18 o 
 -15   1  20     6733.27     7195.88     95.28 o 
 -13   1  20      168.05      183.32     11.16 o 
 -11   1  20     3801.61     3821.94     56.27 o 
  -9   1  20     2763.27     2728.82     39.13 o 
  -7   1  20       11.89        6.79      5.41 o 
  -5   1  20      396.01      352.02     10.13 o 
  -3   1  20      329.00      402.65      9.90 o 
  -1   1  20     4702.61     4856.71     64.33 o 
   1   1  20      509.45      532.35     13.81 o 
   3   1  20      824.48      888.39     19.45 o 
   5   1  20     1456.49     1521.89     28.42 o 
   7   1  20     1413.33     1420.97     29.46 o 
   9   1  20       14.76        7.71     11.74 o 
  11   1  20      159.82      151.79     16.46 o 
 -20   2  20      405.34      396.79     20.48 o 
 -18   2  20      300.31      284.59     15.88 o 
 -16   2  20       83.36       90.68     11.05 o 
 -14   2  20      363.54      371.12     13.69 o 
 -12   2  20      100.38       73.42      7.48 o 
 -10   2  20     2372.68     2492.45     39.47 o 
  -8   2  20       79.94       90.91      7.02 o 
  -6   2  20        0.09       -1.73      4.60 o 
  -4   2  20       37.87       49.60      5.29 o 
  -2   2  20      798.35      854.79     16.34 o 
   0   2  20        2.91        6.33      5.18 o 
   2   2  20      488.51      523.49     14.84 o 
   4   2  20       60.09       41.54      6.67 o 
   6   2  20       18.44        4.72      7.25 o 
   8   2  20        2.38        8.63      9.55 o 
  10   2  20      453.82      505.19     21.86 o 
 -19   3  20      209.97      199.08     14.84 o 
 -17   3  20      352.04      308.18     15.31 o 
 -15   3  20       81.97      100.46     11.28 o 
 -13   3  20     2253.05     2321.56     41.08 o 
 -11   3  20       79.76       74.45      8.06 o 
  -9   3  20      301.42      268.36     10.01 o 
  -7   3  20     6031.98     6037.86     76.99 o 
  -5   3  20     4634.14     4669.48     55.47 o 
  -3   3  20       21.04       54.89      5.41 o 
  -1   3  20        2.47       -4.26      4.26 o 
   1   3  20      380.41      365.14     13.23 o 
   3   3  20      729.71      748.58     17.61 o 
   5   3  20     1479.07     1531.10     30.73 o 
   7   3  20      457.74      408.06     18.18 o 
   9   3  20       37.25       36.36     11.51 o 
 -18   4  20        1.73        4.60     11.28 o 
 -16   4  20      139.53      108.17     12.08 o 
 -14   4  20       20.81       21.63      8.98 o 
 -12   4  20       36.38       50.29      8.98 o 
 -10   4  20     1742.40     1775.29     28.65 o 
  -8   4  20     1952.86     1908.44     28.88 o 
  -6   4  20       72.67       35.21      6.67 o 
  -4   4  20     2552.05     2447.80     36.82 o 
  -2   4  20     1726.57     1611.88     26.81 o 
   0   4  20      211.95      229.35     10.36 o 
   2   4  20      249.11      274.11     11.62 o 
   4   4  20        1.81       -1.15      7.71 o 
   6   4  20       94.75       78.14     11.39 o 
   8   4  20     1174.33     1199.10     33.49 o 
 -17   5  20      278.05      318.19     18.41 o 
 -15   5  20       36.90       20.60     11.16 o 
 -13   5  20       33.21       36.94      8.52 o 
 -11   5  20      314.97      269.17     12.54 o 
  -9   5  20      108.27       86.54      8.52 o 
  -7   5  20      172.90      158.46      9.21 o 
  -5   5  20     2578.21     2521.91     39.82 o 
  -3   5  20      274.72      283.20     11.16 o 
  -1   5  20      415.34      451.68     13.23 o 
   1   5  20      202.74      163.52     10.59 o 
   3   5  20        0.16       -7.94      7.94 o 
   5   5  20     3177.09     3649.32     63.75 o 
   7   5  20      750.47      865.03     28.19 o 
 -16   6  20       16.24       -6.21     12.77 o 
 -14   6  20      187.85      204.26     16.92 o 
 -12   6  20      334.96      343.27     16.00 o 
 -10   6  20        0.16        2.76      8.98 o 
  -8   6  20      556.97      499.20     16.00 o 
  -6   6  20      209.21      187.00     10.59 o 
  -4   6  20       77.18       47.07      7.94 o 
  -2   6  20      158.85      121.98     10.01 o 
   0   6  20     1161.13     1226.95     27.27 o 
   2   6  20     2649.37     2956.33     55.35 o 
   4   6  20      377.86      406.11     16.11 o 
   6   6  20      112.86      147.53     13.81 o 
 -15   7  20        7.13       -3.22     13.58 o 
 -13   7  20        1.44        5.87     11.39 o 
 -11   7  20       45.47       40.39     10.59 o 
  -9   7  20       22.98       13.46      8.86 o 
  -7   7  20        3.97       -4.95      9.21 o 
  -5   7  20      107.84       63.87      8.52 o 
  -3   7  20       37.65       25.32      9.21 o 
  -1   7  20      107.10       99.43     10.59 o 
   1   7  20       25.00       17.38      9.09 o 
   3   7  20       34.98       34.41     11.51 o 
   5   7  20      266.57      234.64     17.15 o 
 -12   8  20       77.62       57.77     12.89 o 
 -10   8  20      301.63      304.03     17.61 o 
  -8   8  20        6.22       34.75     12.20 o 
  -6   8  20       38.57       27.16     10.13 o 
  -4   8  20        0.02       -2.07      8.63 o 
  -2   8  20       44.38       29.80      9.32 o 
   0   8  20      135.71      114.85     11.85 o 
   2   8  20      325.89      358.81     17.38 o 
   4   8  20        2.96       -2.65     12.77 o 
  -9   9  20       74.83       68.36     13.58 o 
  -7   9  20      482.64      562.96     22.32 o 
  -5   9  20        0.30        0.81     14.04 o 
  -3   9  20       41.12       31.07     11.62 o 
  -1   9  20      127.13      136.37     16.57 o 
   1   9  20      174.16      219.34     26.93 o 
 -19   1  21      166.18      151.56     16.11 o 
 -17   1  21      628.74      632.46     21.17 o 
 -15   1  21      100.32       66.86      8.98 o 
 -13   1  21       59.75       44.07      8.63 o 
 -11   1  21      164.20      173.31     10.13 o 
  -9   1  21     1543.48     1578.63     25.89 o 
  -7   1  21      337.69      285.51     10.59 o 
  -5   1  21      242.32      268.47      9.78 o 
  -3   1  21       82.06       54.43      5.64 o 
  -1   1  21       38.63       46.61      7.71 o 
   1   1  21      538.07      562.15     16.00 o 
   3   1  21       54.85       43.50      8.98 o 
   5   1  21      432.18      365.94     14.61 o 
   7   1  21      493.65      495.75     18.87 o 
   9   1  21        0.46       -6.79     14.15 o 
 -18   2  21      259.33      266.52     16.69 o 
 -16   2  21      144.94      150.98     12.20 o 
 -14   2  21      131.06      130.15     11.39 o 
 -12   2  21      105.57       98.28      8.17 o 
 -10   2  21       63.64       59.61      8.63 o 
  -8   2  21      373.94      331.42     11.16 o 
  -6   2  21        6.91        2.42      5.18 o 
  -4   2  21     1286.21     1225.34     18.99 o 
  -2   2  21     2068.79     2003.72     30.38 o 
   0   2  21      478.70      458.35     13.35 o 
   2   2  21     1282.43     1243.18     24.17 o 
   4   2  21      598.38      562.61     16.69 o 
   6   2  21      124.17       93.21      9.67 o 
   8   2  21       15.04       31.07     11.85 o 
 -19   3  21      106.95       90.91     15.88 o 
 -17   3  21       88.52      109.32     12.08 o 
 -15   3  21       36.94       29.92     11.74 o 
 -13   3  21      466.48      472.97     17.38 o 
 -11   3  21      132.11      118.30      9.44 o 
  -9   3  21       27.28       22.44      6.90 o 
  -7   3  21      189.58      180.67      8.17 o 
  -5   3  21       38.46       16.34      5.52 o 
  -3   3  21      212.79      145.11      6.90 o 
  -1   3  21      535.38      506.80     13.58 o 
   1   3  21     1569.67     1510.96     27.39 o 
   3   3  21      110.23      101.27      8.98 o 
   5   3  21        7.84        5.06      8.29 o 
   7   3  21      402.14      406.80     19.33 o 
   9   3  21       97.41      120.95     14.50 o 
 -18   4  21      314.18      281.71     17.49 o 
 -16   4  21      369.17      355.24     16.69 o 
 -14   4  21       14.34        0.00      9.44 o 
 -12   4  21      121.36       98.85      9.78 o 
 -10   4  21      165.31      145.00      8.52 o 
  -8   4  21       34.83       30.04      7.02 o 
  -6   4  21      419.50      472.28     13.69 o 
  -4   4  21     1688.87     1722.47     30.27 o 
  -2   4  21      247.23      242.93     11.28 o 
   0   4  21       21.96       15.54      7.36 o 
   2   4  21      207.11      215.77     11.62 o 
   4   4  21      122.41       87.69      9.09 o 
   6   4  21      370.45      379.06     20.14 o 
   8   4  21      102.51       61.91     16.46 o 
 -17   5  21       10.21        8.98     11.97 o 
 -15   5  21       34.55       23.94     10.13 o 
 -13   5  21      460.00      477.22     17.95 o 
 -11   5  21       94.66      104.37     10.70 o 
  -9   5  21       58.92       54.43      9.32 o 
  -7   5  21       28.78       21.29      7.25 o 
  -5   5  21      668.77      646.85     16.57 o 
  -3   5  21       38.74       57.77      7.83 o 
  -1   5  21      207.12      202.54     11.05 o 
   1   5  21        0.48        7.83      7.94 o 
   3   5  21      172.28      135.91     11.97 o 
   5   5  21      215.60      273.08     15.54 o 
   7   5  21        1.79        2.99     13.00 o 
 -16   6  21      208.70      206.10     20.37 o 
 -14   6  21      310.07      309.21     20.37 o 
 -12   6  21      263.34      235.45     14.73 o 
 -10   6  21       18.68       17.38      9.21 o 
  -8   6  21      661.65      711.52     21.63 o 
  -6   6  21     1559.80     1642.84     31.88 o 
  -4   6  21     1396.44     1417.63     28.42 o 
  -2   6  21       84.38       97.12      9.32 o 
   0   6  21      705.69      777.69     20.60 o 
   2   6  21     1370.79     1610.27     35.10 o 
   4   6  21      367.13      341.43     17.15 o 
   6   6  21        3.92       -3.91     12.08 o 
 -13   7  21      412.50      385.62     19.56 o 
 -11   7  21      378.09      361.46     17.61 o 
  -9   7  21      224.80      224.86     16.23 o 
  -7   7  21      141.52      130.96     11.62 o 
  -5   7  21      154.73      143.85     11.05 o 
  -3   7  21      346.70      359.62     14.38 o 
  -1   7  21     1151.49     1270.22     30.27 o 
   1   7  21      258.25      257.77     17.03 o 
   3   7  21       12.99        7.25     12.77 o 
   5   7  21     1185.94     1309.81     40.39 o 
 -12   8  21        6.01       -7.13     10.93 o 
 -10   8  21       45.47       30.04     11.62 o 
  -8   8  21      301.82      291.61     21.17 o 
  -6   8  21      464.30      585.97     24.17 o 
  -4   8  21      436.66      474.12     21.86 o 
  -2   8  21      238.82      221.52     17.49 o 
   0   8  21        2.64       -9.90      9.90 o 
   2   8  21      413.68      410.71     19.45 o 
  -7   9  21       69.68       73.42     14.38 o 
  -5   9  21       61.29       64.79     17.03 o 
  -3   9  21      695.14      785.86     33.72 o 
 -18   0  22      249.05      210.59     22.79 o 
 -16   0  22     6155.05     6639.71    146.84 o 
 -14   0  22      315.40      309.79     20.25 o 
 -12   0  22      780.83      746.96     26.58 o 
 -10   0  22      205.56      161.68     12.31 o 
  -8   0  22      697.95      768.14     25.09 o 
  -6   0  22       53.85       54.66     10.13 o 
  -4   0  22     1159.36     1183.57     32.91 o 
  -2   0  22     1295.23     1313.37     37.52 o 
   0   0  22      625.81      471.36     19.56 o 
   2   0  22        2.72       12.54     10.59 o 
   4   0  22        9.65        3.34     13.23 o 
   6   0  22     1124.39     1190.70     42.58 o 
   8   0  22      249.33      211.17     22.21 o 
 -19   1  22     2474.25     2637.33     58.11 o 
 -17   1  22      410.02      399.20     18.99 o 
 -15   1  22      156.19      139.01     10.93 o 
 -13   1  22      445.32      462.26     16.00 o 
 -11   1  22        2.34        0.12      7.02 o 
  -9   1  22        0.28        4.03      6.21 o 
  -7   1  22     3554.55     3659.33     51.90 o 
  -5   1  22     1246.19     1357.33     22.90 o 
  -3   1  22       93.37      107.60      7.94 o 
  -1   1  22      150.69      146.38      9.21 o 
   1   1  22      402.69      405.53     15.31 o 
   3   1  22      911.32      954.45     26.12 o 
   5   1  22     2535.70     2688.31     51.55 o 
   7   1  22      297.29      304.15     17.15 o 
   9   1  22      161.65      143.16     16.34 o 
 -18   2  22       69.73       60.76     14.27 o 
 -16   2  22     1155.46     1168.03     29.23 o 
 -14   2  22      890.16      921.42     24.28 o 
 -12   2  22      974.14      900.59     21.63 o 
 -10   2  22      357.35      367.56     13.46 o 
  -8   2  22      147.02      176.76      9.21 o 
  -6   2  22       13.45        7.48      5.52 o 
  -4   2  22     1756.47     1778.52     25.55 o 
  -2   2  22     1692.80     1773.22     28.65 o 
   0   2  22     1749.08     1778.28     30.73 o 
   2   2  22      113.45      111.16      9.55 o 
   4   2  22       18.59        8.29      7.94 o 
   6   2  22      427.97      370.66     16.23 o 
   8   2  22      179.23      132.80     15.42 o 
 -17   3  22      103.65       92.87     12.20 o 
 -15   3  22      649.90      620.27     22.21 o 
 -13   3  22      441.70      485.62     20.71 o 
 -11   3  22       57.10       66.40      8.98 o 
  -9   3  22      697.36      693.68     18.18 o 
  -7   3  22      354.55      403.23     13.46 o 
  -5   3  22       90.98      100.92      6.90 o 
  -3   3  22     2336.46     2375.76     35.56 o 
  -1   3  22        0.03       -3.34      6.90 o 
   1   3  22      581.45      578.15     17.26 o 
   3   3  22     1561.42     1626.50     32.22 o 
   5   3  22      935.18     1001.63     24.74 o 
   7   3  22      357.83      364.56     19.10 o 
 -18   4  22      155.39      124.17     15.31 o 
 -16   4  22      184.55      177.45     14.96 o 
 -14   4  22       88.18       97.36     11.62 o 
 -12   4  22     1130.47     1118.43     25.09 o 
 -10   4  22      350.02      367.79     13.69 o 
  -8   4  22        8.23       -6.44      6.44 o 
  -6   4  22       56.09       61.11      7.83 o 
  -4   4  22      198.58      240.05     11.28 o 
  -2   4  22      407.67      458.24     15.19 o 
   0   4  22     1190.89     1194.38     24.86 o 
   2   4  22      323.25      321.06     13.81 o 
   4   4  22      437.07      422.45     18.07 o 
   6   4  22      145.10      117.72     15.88 o 
 -17   5  22      119.11      116.69     19.22 o 
 -15   5  22      895.95      910.03     29.11 o 
 -13   5  22       14.28        7.83      9.32 o 
 -11   5  22        0.50       -0.69     10.36 o 
  -9   5  22     1235.46     1236.27     28.08 o 
  -7   5  22      343.03      320.83     12.66 o 
  -5   5  22     1008.57     1011.41     21.86 o 
  -3   5  22      388.37      388.50     14.27 o 
  -1   5  22       29.17       33.49      9.55 o 
   1   5  22     1023.48     1076.09     26.93 o 
   3   5  22      763.28      779.42     23.59 o 
   5   5  22      120.38      101.50     13.12 o 
 -14   6  22      177.14      168.70     17.15 o 
 -12   6  22      399.96      364.79     17.72 o 
 -10   6  22       42.65       32.57     10.47 o 
  -8   6  22       62.56       32.91      9.78 o 
  -6   6  22       16.92       20.37      8.17 o 
  -4   6  22       49.20       53.51      8.29 o 
  -2   6  22      682.87      649.61     19.79 o 
   0   6  22      917.30     1021.31     24.97 o 
   2   6  22      227.27      203.92     14.50 o 
   4   6  22      367.89      377.57     18.99 o 
 -13   7  22      102.15       75.61     13.81 o 
 -11   7  22        1.37        2.42     12.20 o 
  -9   7  22       18.55       35.79     11.39 o 
  -7   7  22       23.96       24.51      9.78 o 
  -5   7  22      511.29      559.73     19.33 o 
  -3   7  22      860.89      925.79     27.96 o 
  -1   7  22        7.79       20.14     10.13 o 
   1   7  22      130.03      132.34     13.46 o 
   3   7  22      345.48      347.65     21.29 o 
 -10   8  22       67.39       37.63     15.77 o 
  -8   8  22       55.02       59.49     15.54 o 
  -6   8  22       40.88       29.69     12.77 o 
  -4   8  22        0.47       21.17     13.69 o 
  -2   8  22       12.94       21.06     12.43 o 
   0   8  22      650.45      693.34     26.81 o 
 -19   1  23        0.55      -12.54     12.54 o 
 -17   1  23      796.01      743.86     26.47 o 
 -15   1  23       16.59       16.69      9.78 o 
 -13   1  23        0.82       -3.22      8.75 o 
 -11   1  23        9.66        7.71      8.17 o 
  -9   1  23        9.62        5.98      7.02 o 
  -7   1  23       24.56        8.17      6.79 o 
  -5   1  23     1149.07     1212.11     21.06 o 
  -3   1  23      422.32      397.82     12.54 o 
  -1   1  23      186.80      151.10      9.67 o 
   1   1  23       53.74       45.23     10.59 o 
   3   1  23       20.40       15.77     10.36 o 
   5   1  23        1.03        0.23     10.47 o 
   7   1  23      207.21      231.65     17.38 o 
 -18   2  23       44.35       47.18     14.96 o 
 -16   2  23        1.42       -6.67     10.82 o 
 -14   2  23      196.16      174.11     14.04 o 
 -12   2  23       60.40       54.43      8.40 o 
 -10   2  23       27.48       24.97      8.75 o 
  -8   2  23       89.93       81.36      8.17 o 
  -6   2  23       10.09        5.06      5.41 o 
  -4   2  23     2044.70     2067.01     32.11 o 
  -2   2  23       58.92       61.34      8.17 o 
   0   2  23       29.79       39.70      7.94 o 
   2   2  23      226.84      184.35     13.12 o 
   4   2  23      986.01     1091.39     28.19 o 
   6   2  23       28.64       21.63     12.43 o 
   8   2  23      256.20      267.44     24.05 o 
 -17   3  23       40.69       23.36     11.62 o 
 -15   3  23        4.48        6.90     10.59 o 
 -13   3  23      207.71      183.43     15.19 o 
 -11   3  23       65.69       55.35      8.86 o 
  -9   3  23      192.47      189.19     11.97 o 
  -7   3  23      191.97      161.80      9.67 o 
  -5   3  23      177.85      154.55      8.86 o 
  -3   3  23       18.34       -3.22      6.21 o 
  -1   3  23      528.53      474.92     15.42 o 
   1   3  23      331.34      373.19     14.50 o 
   3   3  23       13.58       22.09      9.78 o 
   5   3  23       31.37       53.97     11.39 o 
   7   3  23      208.20      191.83     18.41 o 
 -16   4  23       15.26        9.90     11.28 o 
 -14   4  23      107.89       97.01     13.92 o 
 -12   4  23     1283.61     1268.26     29.57 o 
 -10   4  23      138.72      106.33      9.55 o 
  -8   4  23      713.59      771.48     18.99 o 
  -6   4  23     1347.85     1287.94     26.81 o 
  -4   4  23     2079.99     2157.69     39.82 o 
  -2   4  23       80.56       95.51     10.01 o 
   0   4  23      445.66      400.35     15.77 o 
   2   4  23      174.93      204.03     12.43 o 
   4   4  23      268.87      280.10     16.46 o 
   6   4  23        3.79      -14.27     14.27 o 
 -15   5  23        9.52       13.35     15.42 o 
 -13   5  23       63.99       58.92     12.66 o 
 -11   5  23      279.43      256.05     16.00 o 
  -9   5  23      436.13      391.72     16.11 o 
  -7   5  23        5.02        5.98      8.63 o 
  -5   5  23     1272.04     1349.51     30.38 o 
  -3   5  23      852.12      979.08     23.36 o 
  -1   5  23       58.52       62.49     10.01 o 
   1   5  23      114.84      122.21     12.08 o 
   3   5  23      108.92       96.32     12.31 o 
   5   5  23       39.48       52.82     15.19 o 
 -14   6  23        0.04      -13.23     13.23 o 
 -12   6  23      126.80      136.60     13.81 o 
 -10   6  23       11.55       -6.10     11.97 o 
  -8   6  23      403.99      375.27     16.00 o 
  -6   6  23     1007.93     1100.25     25.55 o 
  -4   6  23      105.63       73.99     10.47 o 
  -2   6  23      580.25      630.62     19.45 o 
   0   6  23      609.30      661.23     20.94 o 
   2   6  23       35.31       19.10     10.82 o 
   4   6  23      111.66      140.39     19.91 o 
 -13   7  23      367.86      402.88     32.80 o 
 -11   7  23      526.07      576.19     23.71 o 
  -9   7  23       25.63       25.89     10.82 o 
  -7   7  23       62.65       52.36     11.85 o 
  -5   7  23      926.09      952.72     31.07 o 
  -3   7  23      433.99      458.24     19.68 o 
  -1   7  23        0.36        5.75     10.47 o 
   1   7  23      293.24      300.47     19.22 o 
  -8   8  23     1838.48     2294.64     54.89 o 
  -6   8  23      948.28     1055.03     37.75 o 
  -4   8  23        0.39       -5.87     11.85 o 
  -2   8  23       73.45       78.25     15.54 o 
 -18   0  24       72.41       60.42     22.09 o 
 -16   0  24      260.97      310.82     27.27 o 
 -14   0  24      263.23      259.04     20.25 o 
 -12   0  24     2172.18     2403.04     59.26 o 
 -10   0  24      459.05      513.82     20.83 o 
  -8   0  24       38.49       37.52     10.59 o 
  -6   0  24        0.19        2.30      9.90 o 
  -4   0  24     1415.55     1415.68     39.13 o 
  -2   0  24      898.18      961.35     31.65 o 
   0   0  24     1183.68     1162.85     46.61 o 
   2   0  24      426.91      453.06     27.04 o 
   4   0  24     1335.23     1444.33     57.08 o 
   6   0  24        1.09       14.38     16.80 o 
 -17   1  24       57.89       47.18     12.54 o 
 -15   1  24      826.40      921.19     27.73 o 
 -13   1  24      132.74      149.72     12.43 o 
 -11   1  24      342.20      350.18     14.27 o 
  -9   1  24     1864.73     1892.56     33.03 o 
  -7   1  24      990.73      991.50     21.52 o 
  -5   1  24      175.98      204.49     10.24 o 
  -3   1  24      395.49      392.41     12.54 o 
  -1   1  24      199.87      180.56     12.20 o 
   1   1  24     1337.53     1342.37     35.90 o 
   3   1  24     1178.97     1111.41     29.34 o 
   5   1  24      855.09      988.97     25.89 o 
   7   1  24        4.58       27.96     13.35 o 
 -18   2  24       53.49       22.32     14.27 o 
 -16   2  24      226.70      206.79     15.31 o 
 -14   2  24      317.66      309.67     17.38 o 
 -12   2  24      637.81      690.23     22.21 o 
 -10   2  24       23.11       21.17      8.75 o 
  -8   2  24      180.67      146.72      9.44 o 
  -6   2  24       37.39       42.46      7.83 o 
  -4   2  24     4056.85     4372.70     61.68 o 
  -2   2  24      449.17      444.31     14.61 o 
   0   2  24      744.58      751.22     21.52 o 
   2   2  24      148.39      130.84     12.89 o 
   4   2  24      641.10      636.49     23.71 o 
   6   2  24      568.16      543.74     24.40 o 
 -17   3  24      516.67      560.89     21.06 o 
 -15   3  24      501.47      501.28     22.21 o 
 -13   3  24       47.75       53.86     12.43 o 
 -11   3  24        8.16        3.91      8.98 o 
  -9   3  24      656.69      711.29     19.45 o 
  -7   3  24     3394.66     3583.50     55.35 o 
  -5   3  24      260.63      241.32     12.20 o 
  -3   3  24      490.42      443.39     15.08 o 
  -1   3  24      746.46      711.64     20.02 o 
   1   3  24      301.56      261.45     13.46 o 
   3   3  24     1141.07     1216.71     29.92 o 
   5   3  24      406.99      348.22     19.79 o 
 -16   4  24       30.07       10.82     12.08 o 
 -14   4  24       45.68       45.69     10.82 o 
 -12   4  24      220.31      229.35     14.84 o 
 -10   4  24      549.67      532.58     16.57 o 
  -8   4  24      208.26      166.29     10.59 o 
  -6   4  24       94.78      112.89     11.51 o 
  -4   4  24     1101.20      988.40     24.97 o 
  -2   4  24      557.31      552.95     18.18 o 
   0   4  24      329.58      345.58     14.73 o 
   2   4  24        3.55        4.03     11.51 o 
   4   4  24      102.89       96.55     17.26 o 
 -15   5  24       46.06       26.24     13.81 o 
 -13   5  24        1.71        2.30     12.31 o 
 -11   5  24      154.82      145.69     13.35 o 
  -9   5  24       37.78       23.71      8.98 o 
  -7   5  24      367.96      324.17     15.42 o 
  -5   5  24      273.22      194.83     14.15 o 
  -3   5  24      131.84      126.93     11.51 o 
  -1   5  24       76.33       46.03     10.47 o 
   1   5  24       45.17       49.71     11.39 o 
   3   5  24      961.11     1107.50     35.33 o 
 -14   6  24       40.70       67.32     16.92 o 
 -12   6  24       58.84       45.11     13.12 o 
 -10   6  24      139.35      127.51     15.65 o 
  -8   6  24      228.53      231.88     13.81 o 
  -6   6  24      209.07      211.74     13.81 o 
  -4   6  24        8.23       -4.03      8.86 o 
  -2   6  24      120.19       71.12     11.62 o 
   0   6  24      654.36      657.32     21.75 o 
   2   6  24      260.61      271.01     16.92 o 
 -11   7  24      139.40      120.26     16.92 o 
  -9   7  24      121.77      121.18     15.42 o 
  -7   7  24      123.83      112.89     17.61 o 
  -5   7  24       89.28       60.30     14.04 o 
  -3   7  24        8.51        6.10     12.31 o 
  -1   7  24      712.21      834.31     26.81 o 
 -17   1  25       29.04        7.36     12.77 o 
 -15   1  25      575.90      589.08     22.90 o 
 -13   1  25       18.68       20.48     11.16 o 
 -11   1  25        9.76       -1.27      9.32 o 
  -9   1  25       99.76      101.61      9.78 o 
  -7   1  25        1.98        4.14      6.90 o 
  -5   1  25       90.60       70.54      7.71 o 
  -3   1  25      348.26      332.69     11.85 o 
  -1   1  25       92.47       75.72     11.16 o 
   1   1  25      275.73      366.29     17.38 o 
   3   1  25      281.63      299.20     17.26 o 
   5   1  25       34.79       17.61     13.92 o 
 -16   2  25       24.15        0.46     12.77 o 
 -14   2  25        7.39       -1.61     11.62 o 
 -12   2  25        5.45       -3.45      9.32 o 
 -10   2  25      161.62      155.81     13.23 o 
  -8   2  25       14.43       30.73      8.29 o 
  -6   2  25      132.42      112.66     11.05 o 
  -4   2  25      254.33      254.44     13.46 o 
  -2   2  25      123.01      109.21      9.90 o 
   0   2  25        1.53       -8.52     10.13 o 
   2   2  25      177.90      194.25     15.08 o 
   4   2  25     1148.36     1316.25     35.67 o 
 -15   3  25        4.95       -0.23     10.13 o 
 -13   3  25       79.21       83.66     14.96 o 
 -11   3  25        0.20       -8.86      8.86 o 
  -9   3  25      108.05       86.42     10.13 o 
  -7   3  25      189.58      161.91     12.54 o 
  -5   3  25      315.10      361.00     15.65 o 
  -3   3  25        1.40        3.80      9.09 o 
  -1   3  25      132.06      137.40     12.08 o 
   1   3  25      129.83      116.69     13.00 o 
   3   3  25       14.64       18.41     11.39 o 
   5   3  25      861.63      877.12     32.68 o 
 -14   4  25       71.81       59.38     13.69 o 
 -12   4  25        3.57        1.04      9.90 o 
 -10   4  25      389.56      382.98     15.19 o 
  -8   4  25      383.66      425.67     16.80 o 
  -6   4  25      835.04      780.34     23.48 o 
  -4   4  25        0.75       -9.09      9.09 o 
  -2   4  25        2.15        1.15     10.24 o 
   0   4  25      459.46      478.38     17.95 o 
   2   4  25      115.71       84.70     15.31 o 
   4   4  25      249.81      270.09     24.63 o 
 -13   5  25      488.93      488.04     23.94 o 
 -11   5  25      744.10      726.71     25.20 o 
  -9   5  25       18.23       28.77      9.78 o 
  -7   5  25     1606.22     1797.50     44.30 o 
  -5   5  25      435.42      480.45     20.02 o 
  -3   5  25       32.51        5.87     10.70 o 
  -1   5  25       60.82       40.16      9.90 o 
   1   5  25       57.79       46.72     12.43 o 
 -12   6  25       27.77       25.09     14.15 o 
 -10   6  25      540.27      494.95     23.13 o 
  -8   6  25      472.07      506.91     23.82 o 
  -6   6  25      268.92      247.88     16.00 o 
  -4   6  25        0.60        6.56     10.47 o 
  -2   6  25       37.67       16.46     10.82 o 
   0   6  25        5.26        0.23     12.08 o 
  -9   7  25      553.03      565.72     31.99 o 
  -7   7  25      849.21      839.60     34.06 o 
  -5   7  25      170.73      167.67     17.26 o 
  -3   7  25      106.26      115.19     16.34 o 
 -16   0  26      828.52      847.66     46.15 o 
 -14   0  26     1958.60     2187.73     70.66 o 
 -12   0  26      266.78      250.52     20.25 o 
 -10   0  26      125.72      103.45     14.61 o 
  -8   0  26       57.52       38.09     12.08 o 
  -6   0  26      631.23      670.90     27.39 o 
  -4   0  26     1998.60     2288.19     65.71 o 
  -2   0  26     1728.60     1931.91     64.79 o 
   0   0  26       12.50        6.79     18.41 o 
   2   0  26       11.82        1.61     18.18 o 
   4   0  26     1892.39     1964.94     65.13 o 
 -15   1  26      233.95      212.78     16.80 o 
 -13   1  26       62.38       70.20     12.89 o 
 -11   1  26      183.13      171.93     13.23 o 
  -9   1  26     2274.21     2496.37     44.53 o 
  -7   1  26      850.28      914.98     21.98 o 
  -5   1  26      111.54      130.04     11.05 o 
  -3   1  26       66.32       63.18      9.90 o 
  -1   1  26      770.03      730.16     24.97 o 
   1   1  26      877.15      927.87     28.54 o 
   3   1  26      505.83      494.49     20.94 o 
 -16   2  26      176.22      146.49     16.69 o 
 -14   2  26      559.01      582.17     22.90 o 
 -12   2  26      576.18      591.96     22.21 o 
 -10   2  26      142.45      160.53     13.23 o 
  -8   2  26      184.61      176.18     12.20 o 
  -6   2  26     1354.31     1449.63     31.19 o 
  -4   2  26     2122.82     2226.28     45.69 o 
  -2   2  26      562.83      514.39     16.69 o 
   0   2  26      176.98      130.84     13.92 o 
   2   2  26      995.33     1065.04     29.46 o 
   4   2  26     1596.28     1852.97     42.12 o 
 -15   3  26       39.51       34.75     11.97 o 
 -13   3  26       16.66        4.60     11.74 o 
 -11   3  26      256.06      275.84     14.15 o 
  -9   3  26     1095.69     1100.94     30.15 o 
  -7   3  26     1202.76     1252.73     29.92 o 
  -5   3  26      228.32      225.21     14.61 o 
  -3   3  26      217.42      190.22     12.54 o 
  -1   3  26      651.92      647.19     19.79 o 
   1   3  26      652.39      653.64     22.90 o 
   3   3  26      421.60      511.75     24.17 o 
 -14   4  26      294.16      290.57     19.22 o 
 -12   4  26      107.35       88.61     12.31 o 
 -10   4  26       77.44       50.17     11.39 o 
  -8   4  26      189.24      183.09     13.12 o 
  -6   4  26      220.12      158.00     15.08 o 
  -4   4  26      313.72      236.48     15.31 o 
  -2   4  26     1070.86     1173.79     28.77 o 
   0   4  26      486.30      524.87     20.71 o 
   2   4  26      267.12      278.60     18.76 o 
 -13   5  26       22.36       10.13     13.92 o 
 -11   5  26       99.75       95.63     14.27 o 
  -9   5  26       12.87        0.81     11.05 o 
  -7   5  26       30.37       22.09     10.59 o 
  -5   5  26     1777.38     2117.30     47.30 o 
  -3   5  26       56.02       59.84     11.97 o 
  -1   5  26      237.96      268.36     16.92 o 
   1   5  26      719.56      691.50     26.47 o 
 -10   6  26       13.86       14.73     15.42 o 
  -8   6  26       64.26       30.38     14.04 o 
  -6   6  26      170.74      140.39     15.19 o 
  -4   6  26       55.07       61.22     12.66 o 
  -2   6  26      480.71      539.14     21.75 o 
 -15   1  27        0.01      -13.00     15.19 o 
 -13   1  27        0.26        2.88     10.70 o 
 -11   1  27       43.03       26.01     10.24 o 
  -9   1  27       17.49       -4.49     10.70 o 
  -7   1  27       65.37       53.74     10.01 o 
  -5   1  27      104.02       85.73     11.85 o 
  -3   1  27      300.47      345.35     16.46 o 
  -1   1  27      511.98      550.18     22.44 o 
   1   1  27       72.81      111.39     13.81 o 
   3   1  27      120.61      153.17     15.88 o 
 -14   2  27        0.19       12.66     12.89 o 
 -12   2  27       37.06       20.94     11.51 o 
 -10   2  27        0.80       -5.29     11.28 o 
  -8   2  27      140.61      137.17     12.08 o 
  -6   2  27      281.58      271.47     16.92 o 
  -4   2  27      670.93      651.45     24.40 o 
  -2   2  27        9.03        8.40     11.85 o 
   0   2  27      260.18      248.91     18.41 o 
   2   2  27      200.02      158.35     17.15 o 
 -13   3  27       33.43       43.84     15.08 o 
 -11   3  27       95.33       92.41     12.89 o 
  -9   3  27      296.57      345.12     18.30 o 
  -7   3  27       43.16       24.17     11.39 o 
  -5   3  27       33.31       23.71     10.59 o 
  -3   3  27       49.49       33.83     11.51 o 
  -1   3  27        0.09      -11.39     11.39 o 
   1   3  27      391.66      425.21     21.86 o 
 -12   4  27      218.50      204.15     18.18 o 
 -10   4  27       52.32       46.95     12.08 o 
  -8   4  27      478.39      461.00     20.71 o 
  -6   4  27      437.94      428.32     19.68 o 
  -4   4  27       39.89       33.95     11.39 o 
  -2   4  27       16.90       21.06     10.59 o 
   0   4  27      190.24      185.96     15.88 o 
 -11   5  27        9.29       21.98     15.31 o 
  -9   5  27        4.37       24.05     12.77 o 
  -7   5  27      468.71      384.82     20.37 o 
  -5   5  27      293.89      298.97     18.41 o 
  -3   5  27      178.74      136.14     15.31 o 
  -1   5  27       91.21       73.07     15.65 o 
 -14   0  28     1719.37     1965.40     71.92 o 
 -12   0  28      732.04      799.44     41.54 o 
 -10   0  28      653.10      692.88     32.22 o 
  -8   0  28     1842.51     2046.41     60.88 o 
  -6   0  28     4321.29     5199.75    107.94 o 
  -4   0  28      360.97      348.91     26.58 o 
  -2   0  28        4.30       16.57     16.00 o 
   0   0  28      420.04      444.31     36.25 o 
 -13   1  28      212.02      198.16     19.45 o 
 -11   1  28     1127.06     1229.71     31.88 o 
  -9   1  28     2295.25     2555.40     49.48 o 
  -7   1  28      289.33      301.16     16.34 o 
  -5   1  28      455.97      440.40     19.91 o 
  -3   1  28      866.86      924.64     30.84 o 
  -1   1  28      111.39      112.20     15.88 o 
   1   1  28       20.96       22.44     16.92 o 
 -14   2  28      234.21      251.56     19.56 o 
 -12   2  28      237.28      196.90     16.92 o 
 -10   2  28        4.54      -10.82     10.82 o 
  -8   2  28       65.87       49.37     11.28 o 
  -6   2  28     1177.93     1132.47     31.07 o 
  -4   2  28      409.86      470.43     20.71 o 
  -2   2  28      297.18      343.04     21.40 o 
   0   2  28      264.07      253.17     17.84 o 
 -13   3  28      153.74      169.85     18.18 o 
 -11   3  28       47.67       53.63     13.58 o 
  -9   3  28      988.15      945.82     28.54 o 
  -7   3  28      456.33      500.47     22.21 o 
  -5   3  28      341.27      334.99     19.79 o 
  -3   3  28      824.85      825.91     27.27 o 
  -1   3  28     1295.96     1476.44     37.98 o 
 -10   4  28      189.31      219.68     17.61 o 
  -8   4  28       24.72       14.15     13.58 o 
  -6   4  28     1562.77     1718.56     46.72 o 
  -4   4  28     1366.36     1474.71     39.70 o 
  -2   4  28      524.28      532.69     24.28 o 
  -7   5  28       59.34       47.64     14.15 o 
 -13   1  29      336.69      379.52     23.48 o 
 -11   1  29      133.77      155.01     16.69 o 
  -9   1  29       89.91       75.15     13.35 o 
  -7   1  29        0.21        3.68     11.74 o 
  -5   1  29       34.74       24.86     13.46 o 
  -3   1  29      115.70      147.76     17.84 o 
  -1   1  29       10.11       16.00     14.96 o 
 -12   2  29        7.05      -12.08     15.65 o 
 -10   2  29      224.44      201.73     17.38 o 
  -8   2  29       13.89        3.57     12.31 o 
  -6   2  29        0.44       -7.36     11.85 o 
  -4   2  29      142.04      161.91     18.07 o 
  -2   2  29       32.75       17.03     15.08 o 
 -11   3  29      231.96      247.76     20.94 o 
  -9   3  29      111.36      101.84     17.72 o 
  -7   3  29      521.02      558.35     23.82 o 
  -5   3  29        0.05       -9.90     12.31 o 
  -3   3  29       53.76       63.41     18.07 o 
 -10   0  30     1371.36     1513.03     55.81 o 
  -8   0  30      520.76      479.87     31.30 o 
  -6   0  30       36.52       32.22     18.87 o 
  -4   0  30      398.86      357.08     33.26 o 
  -9   1  30       49.84       37.52     13.35 o 
  -7   1  30        4.34       23.82     12.77 o 
  -5   1  30       26.65       34.52     14.04 o 
  -8   2  30      883.13     1007.61     32.91 o 
  -6   2  30      616.63      672.63     28.77 o 
                                                 
